# Supplementary material for: Multi-Omics Analysis Provides Insights into a Mosaic-Leaf Phenotype of Astaxanthin-Producing Tobacco
Source: Plants (Basel). 2025 Mar 19;14(6):965. doi: 10.3390/plants14060965 (PMC11945019; doi:10.3390/plants14060965)
Supplement: Supplementary file 1 [file plants-14-00965-s001.zip]

Archive with 2 entries (2 files):
- plants-3518924-supplementary/Supplementary Figures and Tables.pdf
- plants-3518924-supplementary/Supplementary Tables S5-S11.xlsx
