# Supplementary material for: Multi-Omics Analysis Provides Insights into a Mosaic-Leaf Phenotype of Astaxanthin-Producing Tobacco
Source: Plants (Basel). 2025 Mar 19;14(6):965. doi: 10.3390/plants14060965 (PMC11945019; doi:10.3390/plants14060965)
Supplement: Supplementary file 1 [file plants-14-00965-s001.zip › plants-3518924-supplementary/Supplementary Tables S5-S11.xlsx]

## Sheet: Table S5
Table S5 List of identified metabolites in Mosaic_R and Mosaic_G regions by untargeted metabolomics analysis.
Name	Mosaic_R	Mosaic_G	FC (Mosaic_G_vs_Mosaic_R)		Pvalue	log2FC	VIP	Class
Sophocarpine	2.97985e+06	8.71312e+06	2.92401	Up	0.000866536	1.54795	1.50223	Alkaloids and derivatives
Coniine	2.20436e+06	3.74505e+06	1.69893	Up	0.0139521	0.764626	0.630126	Alkaloids and derivatives
Tuberostemonine	4.66739e+06	7.54387e+06	1.61629	Up	0.0354961	0.69269	1.24701	Alkaloids and derivatives
Sophoridine	1.35138e+07	2.12357e+07	1.57141	Up	0.0843205	0.652059	0.558812	Alkaloids and derivatives
Cytisine	1.03976e+07	1.55955e+07	1.4999	Up	0.0391279	0.58487	1.64786	Alkaloids and derivatives
Pilocarpine	3.42265e+07	4.93411e+07	1.4416	Up	0.189597	0.527675	0.658759	Alkaloids and derivatives
Ammothamnine	3.51014e+06	4.969e+06	1.41562	Up	0.83315	0.501429	0.317587	Alkaloids and derivatives
Vincamine	2.35825e+06	3.14065e+06	1.33177	Up	0.145176	0.413348	0.483104	Alkaloids and derivatives
Norisoboldine	1.16892e+07	1.46203e+07	1.25075	Up	0.324032	0.322798	0.417255	Alkaloids and derivatives
Galanthamine	2.74175e+07	3.37343e+07	1.2304	Up	0.665532	0.299123	0.940708	Alkaloids and derivatives
Harmine	1.00657e+06	1.0767e+06	1.06967	Up	0.775982	0.097172	0.916239	Alkaloids and derivatives
Harmaline	1.07773e+07	1.09528e+07	1.01629	Up	0.864995	0.0233068	0.173519	Alkaloids and derivatives
Corydaline	7.48074e+06	7.48684e+06	1.00082	Up	0.98849	0.00117678	0.102733	Alkaloids and derivatives
Ginkgolic Acid (C13:0)	2.06041e+06	6.28988e+06	3.05274	Up	0.00283034	1.6101	1.68082	Benzenoids
3',4'-Dihydroxyphenylacetone	1.38592e+07	3.43677e+07	2.47977	Up	0.00951033	1.31021	1.58678	Benzenoids
5-Henicosyl-1,3-benzenediol	1.78549e+06	4.10679e+06	2.30009	Up	0.0358226	1.20169	1.40566	Benzenoids
AL 8810 Methyl ester	2.1752e+07	4.32332e+07	1.98755	Up	0.0190477	0.990994	2.01712	Benzenoids
Norfentanyl	1.32501e+07	2.60334e+07	1.96477	Up	0.0819776	0.974357	1.58444	Benzenoids
Ginkgolic Acid	3.03782e+06	4.86741e+06	1.60227	Up	0.0137523	0.680121	1.43444	Benzenoids
Methyl gallate	2.16277e+06	3.21174e+06	1.48501	Up	0.310863	0.570473	0.614851	Benzenoids
4-Phenylbutyric acid	8.5549e+07	1.23514e+08	1.44378	Up	0.0136466	0.52985	0.793876	Benzenoids
DL-α-Methoxyphenylacetic acid	2.07734e+07	2.84276e+07	1.36846	Up	0.0275687	0.452556	0.497057	Benzenoids
Synephrine	3.12443e+07	4.19365e+07	1.34221	Up	0.0122567	0.424612	1.7817	Benzenoids
Phenprobamate	5.36215e+06	7.17309e+06	1.33773	Up	0.17611	0.419784	0.701104	Benzenoids
4-Dimethylaminobenzaldehyde	2.28985e+07	3.00818e+07	1.3137	Up	0.170283	0.393635	0.77716	Benzenoids
Propylparaben	1.15901e+07	1.45528e+07	1.25563	Up	0.321178	0.328406	0.617084	Benzenoids
Phenyl[(3S)-3-(5-propyl-1,3,4-oxadiazol-2-yl)-1-pyrrolidinyl]methanone	1.79756e+06	2.17969e+06	1.21258	Up	0.491522	0.278079	0.715784	Benzenoids
5-Methoxysalicylic acid	3.09312e+07	3.65063e+07	1.18024	Up	0.21431	0.239082	0.401769	Benzenoids
Cannabidiolic acid	1.30071e+08	1.43553e+08	1.10365	Up	0.387398	0.142281	0.329923	Benzenoids
4-Hydroxytolbutamide	263012	286260	1.08839	Up	0.0899841	0.122196	0.153829	Benzenoids
Efetaal	4.82424e+07	5.23168e+07	1.08446	Up	0.278674	0.116973	0.369488	Benzenoids
Bergenin	1.7149e+07	1.85335e+07	1.08073	Up	0.457288	0.112008	0.188109	Benzenoids
Hippuric Acid	1.68613e+07	1.79473e+07	1.06441	Up	0.385411	0.0900526	0.536982	Benzenoids
Dihydrocapsaicin	9.52856e+06	9.92803e+06	1.04192	Up	0.662828	0.0592491	0.653638	Benzenoids
Protocatechuic acid	3.80438e+07	3.88189e+07	1.02037	Up	0.723404	0.0290992	0.139297	Benzenoids
N-Desmethyltramadol	6.62854e+07	6.70361e+07	1.01133	Up	0.98612	0.0162485	0.41292	Benzenoids
Olivetol	1.1608e+09	1.16631e+09	1.00474	Up	0.840379	0.00682261	0.800704	Benzenoids
Trachelogenin	7.0773e+06	1.0944e+07	1.54635	Up	0.0969985	0.628865	0.896764	Lignans, neolignans and related compounds
Picropodophyllin	524468	739389	1.40979	Up	0.0671608	0.49548	1.69015	Lignans, neolignans and related compounds
Isosilybin	3.08751e+06	4.00772e+06	1.29804	Up	0.160643	0.376338	1.12193	Lignans, neolignans and related compounds
4-Demethylepipodophyllotoxin	7.05848e+06	9.06316e+06	1.28401	Up	0.191444	0.360656	0.332099	Lignans, neolignans and related compounds
(-)-secoisolariciresinol	1.20482e+07	1.5323e+07	1.27181	Up	0.275459	0.346883	0.82364	Lignans, neolignans and related compounds
(+)-Isolariciresinol	3.51048e+06	3.7757e+06	1.07555	Up	0.666884	0.105073	0.431612	Lignans, neolignans and related compounds
Paulownin	7.40678e+06	7.81831e+06	1.05556	Up	0.895186	0.0780106	0.181397	Lignans, neolignans and related compounds
(+/-)11-HETE	195809	1.36497e+06	6.97093	Up	0.0793427	2.80135	1.87151	Lipids and lipid-like molecules
Thromoboxane B1	2.42656e+07	1.07642e+08	4.436	Up	0.00012904	2.14926	1.14732	Lipids and lipid-like molecules
Raddeanin A	1.09302e+06	4.621e+06	4.22774	Up	0.00938094	2.07989	1.99461	Lipids and lipid-like molecules
Myristoleic Acid	4.43164e+06	1.77851e+07	4.01321	Up	0.00013788	2.00476	2.01586	Lipids and lipid-like molecules
Lithocholic acid	280960	1.10926e+06	3.94811	Up	0.215436	1.98116	0.69307	Lipids and lipid-like molecules
Ginsenoside Rg3	4.35708e+06	1.59419e+07	3.65885	Up	0.0265623	1.87139	1.06203	Lipids and lipid-like molecules
N-Stearoyl taurine	1.35485e+07	4.56221e+07	3.36731	Up	0.00917993	1.7516	0.972416	Lipids and lipid-like molecules
16-(Hexopyranosyloxy)-7-hydroxy-8,9-epoxypimaran-18-oic acid	1.58614e+07	5.03133e+07	3.17207	Up	0.0280609	1.66542	1.3181	Lipids and lipid-like molecules
8-iso Prostaglandin F2β	1.79639e+06	5.49238e+06	3.05746	Up	0.0197101	1.61233	1.63248	Lipids and lipid-like molecules
Hydroxyprogesterone caproate	3.06523e+07	8.97402e+07	2.92768	Up	0.0151716	1.54976	0.876719	Lipids and lipid-like molecules
11β-Hydroxyandrosterone	3.12e+07	9.09132e+07	2.91389	Up	0.0531332	1.54295	1.03379	Lipids and lipid-like molecules
Arachidonic acid methyl ester	1.39312e+07	4.02935e+07	2.89232	Up	0.0160486	1.53223	1.02181	Lipids and lipid-like molecules
Calcitriol	654328	1.73651e+06	2.65389	Up	0.00785348	1.40811	1.84654	Lipids and lipid-like molecules
Mupirocin	3.56972e+07	9.32053e+07	2.611	Up	0.0629163	1.3846	1.19186	Lipids and lipid-like molecules
Euphorbia factor L3	4.94195e+06	1.28827e+07	2.60681	Up	0.0185361	1.38228	1.08134	Lipids and lipid-like molecules
13,14-Dihydro prostaglandin E1	1.66804e+06	4.21335e+06	2.52593	Up	0.120179	1.33682	1.15321	Lipids and lipid-like molecules
Ginsenoside Rg2	7.01405e+07	1.69382e+08	2.41489	Up	0.0443707	1.27196	0.974111	Lipids and lipid-like molecules
trans-Petroselinic acid	4.2362e+06	1.01579e+07	2.39789	Up	0.00824792	1.26177	1.32749	Lipids and lipid-like molecules
Carnosic acid	1.13568e+06	2.69112e+06	2.36961	Up	0.00302754	1.24465	1.42777	Lipids and lipid-like molecules
Aucubin	1.41492e+07	3.33145e+07	2.35451	Up	0.00549586	1.23543	1.31803	Lipids and lipid-like molecules
13,14-dihydro-19(R)-hydroxy Prostaglandin E1	1.31766e+09	3.03989e+09	2.30705	Up	0.0117495	1.20605	0.773248	Lipids and lipid-like molecules
Periplogenin	609402	1.37536e+06	2.25691	Up	0.226125	1.17435	1.09764	Lipids and lipid-like molecules
LPI 15:0	2.26835e+06	5.1093e+06	2.25243	Up	0.00365285	1.17148	1.91078	Lipids and lipid-like molecules
Sebacic acid	3.87027e+06	8.60972e+06	2.22458	Up	0.100216	1.15353	1.22891	Lipids and lipid-like molecules
Prostaglandin H1	8.08089e+06	1.75466e+07	2.17137	Up	0.00382398	1.1186	1.07588	Lipids and lipid-like molecules
Auraptene	1.4405e+07	3.07739e+07	2.13633	Up	0.0519514	1.09514	1.40787	Lipids and lipid-like molecules
(20R)Ginsenoside Rh2	1.52601e+06	3.2366e+06	2.12095	Up	0.0106007	1.08471	1.16518	Lipids and lipid-like molecules
alpha-Hederin	2.8964e+06	6.09159e+06	2.10316	Up	0.0952123	1.07256	1.14246	Lipids and lipid-like molecules
19(R)-hydroxy Prostaglandin E1	1.25895e+08	2.627e+08	2.08666	Up	0.0474875	1.06119	0.797871	Lipids and lipid-like molecules
20-Hydroxyecdysone	2.20268e+06	4.58202e+06	2.0802	Up	0.0127283	1.05672	1.93941	Lipids and lipid-like molecules
Deoxycholic acid	2.73521e+06	5.58116e+06	2.04049	Up	0.257218	1.02891	0.496607	Lipids and lipid-like molecules
Harpagide	1.31139e+08	2.62539e+08	2.002	Up	0.0252432	1.00144	0.812962	Lipids and lipid-like molecules
Cyasterone	1.00724e+06	2.01258e+06	1.99812	Up	0.0135267	0.998643	1.81014	Lipids and lipid-like molecules
11-Epiprostaglandin E1	1.05285e+06	2.09471e+06	1.98957	Up	0.0125982	0.992453	1.46766	Lipids and lipid-like molecules
Sorbitan monooleate	4.04507e+06	7.92035e+06	1.95802	Up	0.00585391	0.969399	1.2141	Lipids and lipid-like molecules
Saikosaponin D	243996	477476	1.9569	Up	0.166134	0.96857	1.17952	Lipids and lipid-like molecules
Prostaglandin B1	1.82989e+08	3.57477e+08	1.95355	Up	0.041276	0.966095	0.803786	Lipids and lipid-like molecules
Polyphyllin VI	2.74254e+07	5.34075e+07	1.94737	Up	0.00889218	0.96153	0.692871	Lipids and lipid-like molecules
Isotretinoin	2.4501e+08	4.73066e+08	1.9308	Up	0.0229273	0.949199	0.897896	Lipids and lipid-like molecules
13,14-dihydro-15-keto Prostaglandin E1	1.38229e+07	2.61475e+07	1.8916	Up	0.115767	0.919611	0.477035	Lipids and lipid-like molecules
Kinsenoside	5.14126e+06	9.71967e+06	1.89052	Up	0.00493857	0.918785	0.961611	Lipids and lipid-like molecules
Phytocassane E	4.11199e+06	7.74061e+06	1.88245	Up	0.0735995	0.91261	0.986787	Lipids and lipid-like molecules
Prostaglandin A1	664133	1.23978e+06	1.86677	Up	0.000301069	0.900546	2.42976	Lipids and lipid-like molecules
15(R),19(R)-Hydroxy prostaglandin F2α	4.35767e+07	8.12821e+07	1.86526	Up	0.00707103	0.89938	1.09214	Lipids and lipid-like molecules
Celastrol	1.01923e+06	1.89921e+06	1.86338	Up	0.00208588	0.89792	1.50888	Lipids and lipid-like molecules
11(Z)-Eicosenoic acid	1.19775e+06	2.20145e+06	1.83799	Up	0.00513633	0.878127	2.10447	Lipids and lipid-like molecules
Trillin	5.0574e+06	9.25473e+06	1.82994	Up	0.0574609	0.871796	1.87333	Lipids and lipid-like molecules
Astragaloside IV	1.02947e+07	1.8695e+07	1.81598	Up	0.0179821	0.86075	1.24542	Lipids and lipid-like molecules
Eicosapentaenoic acid	5.46894e+06	9.84667e+06	1.80047	Up	0.0339345	0.848374	1.03937	Lipids and lipid-like molecules
Madecassoside	1.07417e+06	1.88664e+06	1.75638	Up	0.0995242	0.812605	0.760951	Lipids and lipid-like molecules
Forskolin	4.36632e+06	7.60714e+06	1.74223	Up	0.0515116	0.800937	1.29004	Lipids and lipid-like molecules
LPI 16:0	1.16977e+09	2.01229e+09	1.72024	Up	0.0128565	0.78261	1.26164	Lipids and lipid-like molecules
Peimisine	133723	229045	1.71283	Up	0.118529	0.776379	1.53037	Lipids and lipid-like molecules
Suberic acid	1.14289e+08	1.94282e+08	1.69992	Up	0.00787331	0.765467	1.96223	Lipids and lipid-like molecules
(20R)Ginsenoside Rg3	242763	411191	1.6938	Up	0.00642593	0.760261	2.19573	Lipids and lipid-like molecules
Hastatoside	2.85983e+06	4.81366e+06	1.6832	Up	0.0304097	0.751203	0.926204	Lipids and lipid-like molecules
Aleuritic acid	983304	1.64976e+06	1.67777	Up	0.0707856	0.746543	1.32298	Lipids and lipid-like molecules
3-Hydroxy-3-methylbutanoic acid	1.02413e+07	1.71094e+07	1.67062	Up	0.0600044	0.740386	0.918844	Lipids and lipid-like molecules
Kaji-ichigoside F1	563525	933253	1.6561	Up	0.020365	0.727789	0.670202	Lipids and lipid-like molecules
Artemisic acid	1.09432e+07	1.78371e+07	1.62997	Up	0.0413956	0.704842	0.626346	Lipids and lipid-like molecules
Poricoic acid A	8.19708e+06	1.33508e+07	1.62873	Up	0.0353189	0.703747	1.1764	Lipids and lipid-like molecules
LPI 17:0	9.64851e+06	1.5696e+07	1.62678	Up	0.0196709	0.702017	1.73131	Lipids and lipid-like molecules
Linoleic acid	1.0975e+07	1.78501e+07	1.62644	Up	0.124671	0.701717	0.806178	Lipids and lipid-like molecules
Ganoderic acid A	1.94293e+06	3.14286e+06	1.61759	Up	0.0151789	0.693843	0.756909	Lipids and lipid-like molecules
Avocadyne 1-acetate	3.86213e+06	6.23049e+06	1.61323	Up	0.124929	0.689949	1.05054	Lipids and lipid-like molecules
Citramalate	8.83969e+06	1.41654e+07	1.60248	Up	0.0744159	0.680303	1.17136	Lipids and lipid-like molecules
Geranylgeraniol	4.10981e+06	6.58378e+06	1.60197	Up	0.168707	0.679845	0.850695	Lipids and lipid-like molecules
15-OxoEDE	1.20048e+08	1.91682e+08	1.59671	Up	0.101551	0.675102	0.515949	Lipids and lipid-like molecules
Dehydroepiandrosterone (DHEA)	1.32511e+07	2.11475e+07	1.5959	Up	0.0300932	0.674369	0.770334	Lipids and lipid-like molecules
11β-Prostaglandin E2	1.91509e+06	3.05449e+06	1.59496	Up	0.0274258	0.673522	1.71008	Lipids and lipid-like molecules
Lysope 14:0	2.33438e+06	3.71914e+06	1.5932	Up	0.24299	0.671931	0.830249	Lipids and lipid-like molecules
Azelaic acid	8.09707e+08	1.2895e+09	1.59255	Up	0.00226258	0.671342	1.82247	Lipids and lipid-like molecules
Geranylacetone	4.0311e+08	6.41331e+08	1.59095	Up	0.114396	0.669893	0.536789	Lipids and lipid-like molecules
Estriol 17-sulfate	1.68793e+08	2.68474e+08	1.59055	Up	0.0315763	0.669526	0.445802	Lipids and lipid-like molecules
10-Deacetylbaccatin-III	1.44053e+06	2.28508e+06	1.58628	Up	0.0187434	0.665645	0.962232	Lipids and lipid-like molecules
16-Heptadecyne-1,2,4-triol	7.7738e+08	1.20009e+09	1.54377	Up	0.194891	0.626453	0.336956	Lipids and lipid-like molecules
Timosaponin A3	1.10441e+07	1.70443e+07	1.5433	Up	0.0917685	0.626016	0.628008	Lipids and lipid-like molecules
LPG 17:1	3.17631e+06	4.89524e+06	1.54117	Up	0.000323665	0.624027	1.60336	Lipids and lipid-like molecules
Polygalic acid	2.67997e+06	4.12482e+06	1.53913	Up	0.175316	0.622114	0.835683	Lipids and lipid-like molecules
Pseudoprotodioscin	4.58065e+06	7.03115e+06	1.53497	Up	0.163122	0.618208	0.550094	Lipids and lipid-like molecules
(+/-)14(15)-DiHETE	316555	482884	1.52543	Up	0.642321	0.609219	0.330051	Lipids and lipid-like molecules
Menaquinone	1.36245e+06	2.07023e+06	1.5195	Up	0.205052	0.603593	0.736267	Lipids and lipid-like molecules
LPG 15:0	1.87247e+07	2.845e+07	1.51938	Up	0.165284	0.603485	0.519653	Lipids and lipid-like molecules
LPC 20:4	595687	901992	1.51421	Up	0.572289	0.598561	0.742265	Lipids and lipid-like molecules
Saikosaponin E	636384	960707	1.50963	Up	0.09662	0.594198	1.19228	Lipids and lipid-like molecules
1-Monopalmitin	9.96285e+06	1.50364e+07	1.50925	Up	0.0745515	0.593829	1.21138	Lipids and lipid-like molecules
Acetylharpagide	3.15717e+07	4.71205e+07	1.49249	Up	0.863639	0.577721	0.258709	Lipids and lipid-like molecules
Ginsenoside Re	789509	1.16982e+06	1.48171	Up	0.326956	0.56726	1.07565	Lipids and lipid-like molecules
9-Oxo-ODE	3.89916e+08	5.77234e+08	1.48041	Up	0.163268	0.565993	1.12	Lipids and lipid-like molecules
Akebia saponin D	1.01322e+06	1.49966e+06	1.48009	Up	0.0173144	0.565682	0.997952	Lipids and lipid-like molecules
Canthaxanthin	1.46973e+07	2.16607e+07	1.47378	Up	0.250449	0.559525	0.412741	Lipids and lipid-like molecules
Ziyuglycoside I	2.38845e+07	3.49576e+07	1.46361	Up	0.00972104	0.549528	0.637609	Lipids and lipid-like molecules
Resolvin E1	1.0596e+06	1.55033e+06	1.46312	Up	0.0130076	0.549052	1.06405	Lipids and lipid-like molecules
2-Hydroxycaproic acid	5.70694e+07	8.33208e+07	1.45999	Up	0.000820343	0.545961	0.869272	Lipids and lipid-like molecules
Prostaglandin D1	1.089e+06	1.57311e+06	1.44454	Up	0.0186261	0.530611	1.80265	Lipids and lipid-like molecules
Taurochenodeoxycholic acid	2.16249e+07	3.12341e+07	1.44436	Up	0.515321	0.530426	0.990156	Lipids and lipid-like molecules
Δ17-6-keto prostaglandin F1α	2.50342e+07	3.60903e+07	1.44164	Up	0.0707119	0.527706	0.955829	Lipids and lipid-like molecules
Alisol B 23-acetate	4.36012e+06	6.28266e+06	1.44094	Up	0.374037	0.527007	0.679911	Lipids and lipid-like molecules
Arachidonic acid	1.07329e+07	1.53792e+07	1.4329	Up	0.614147	0.518942	1.10741	Lipids and lipid-like molecules
(+/-)17(18)-DiHETE	2.69602e+06	3.825e+06	1.41876	Up	0.035656	0.504629	0.558079	Lipids and lipid-like molecules
11-Dehydro thromboxane B2	5.29545e+07	7.50176e+07	1.41664	Up	0.0425763	0.502478	0.621652	Lipids and lipid-like molecules
Pseudoginsenoside-RT5	2.14138e+06	3.03214e+06	1.41597	Up	0.128545	0.501793	0.632836	Lipids and lipid-like molecules
AKBA	1.12737e+06	1.59409e+06	1.41399	Up	0.593166	0.499775	0.671997	Lipids and lipid-like molecules
15-epi Cloprostenol	2.17775e+06	3.07691e+06	1.41289	Up	0.457369	0.498646	0.945562	Lipids and lipid-like molecules
Oleic Acid	5.58076e+07	7.76985e+07	1.39226	Up	0.623168	0.477425	0.151133	Lipids and lipid-like molecules
Prostaglandin A3	2.0838e+07	2.90068e+07	1.39201	Up	0.300172	0.477172	0.552638	Lipids and lipid-like molecules
Octanedioic acid	2.4121e+07	3.33427e+07	1.38231	Up	0.239074	0.467082	0.600249	Lipids and lipid-like molecules
Ajugol	1.28622e+07	1.76556e+07	1.37267	Up	0.230885	0.456982	0.852385	Lipids and lipid-like molecules
Kirenol	5.50948e+07	7.54569e+07	1.36958	Up	0.315268	0.453736	0.498651	Lipids and lipid-like molecules
Poricoic acid B	5.18678e+06	7.04503e+06	1.35827	Up	0.768847	0.441767	0.328551	Lipids and lipid-like molecules
(+/-)9-HpODE	8.50885e+08	1.15499e+09	1.3574	Up	0.169449	0.440844	1.11391	Lipids and lipid-like molecules
12-Oxo leukotriene B4	3.09329e+06	4.18879e+06	1.35415	Up	0.0153285	0.43739	0.718739	Lipids and lipid-like molecules
L-Palmitoylcarnitine	3.30804e+06	4.45115e+06	1.34556	Up	0.34842	0.428204	0.808606	Lipids and lipid-like molecules
8-iso-15-keto Prostaglandin F2α	2.84013e+06	3.79251e+06	1.33533	Up	0.0510019	0.417195	0.913948	Lipids and lipid-like molecules
Verrucarol	5.55992e+07	7.39144e+07	1.32942	Up	0.210833	0.410792	0.282616	Lipids and lipid-like molecules
Bornyl acetate	1.58209e+07	2.10302e+07	1.32927	Up	0.23745	0.410631	0.538037	Lipids and lipid-like molecules
Valepotriate	1.09487e+07	1.44637e+07	1.32103	Up	0.369548	0.401669	0.406158	Lipids and lipid-like molecules
(+/-)12(13)-DiHOME	1.53273e+09	2.01582e+09	1.31518	Up	0.109549	0.395264	1.35753	Lipids and lipid-like molecules
cis-2-Decenoic acid	1.29583e+07	1.69972e+07	1.31168	Up	0.0550086	0.391418	1.38948	Lipids and lipid-like molecules
Nardosinone	2.3068e+06	3.02472e+06	1.31122	Up	0.200634	0.390909	1.21883	Lipids and lipid-like molecules
13-HPODE	3.11001e+06	4.07165e+06	1.30921	Up	0.490571	0.388697	0.497508	Lipids and lipid-like molecules
LPS 16:0	5.56088e+06	7.25574e+06	1.30478	Up	0.164537	0.383809	0.592107	Lipids and lipid-like molecules
Furanodiene	3.87582e+07	5.02083e+07	1.29543	Up	0.0929312	0.373426	0.771371	Lipids and lipid-like molecules
(-)-Menthol	3.78379e+06	4.89331e+06	1.29323	Up	0.314351	0.370978	0.424548	Lipids and lipid-like molecules
MAG (18:1)	876720	1.12421e+06	1.28229	Up	0.597261	0.358726	0.786208	Lipids and lipid-like molecules
Fucoxanthin	5.2525e+06	6.73035e+06	1.28136	Up	0.240052	0.357677	0.471881	Lipids and lipid-like molecules
gamma,gamma-Dimethylallyl pyrophosphate	4.51413e+06	5.75766e+06	1.27547	Up	0.780276	0.351034	0.748007	Lipids and lipid-like molecules
Fenvalerate	7.82396e+06	9.94446e+06	1.27103	Up	0.15638	0.345995	0.34833	Lipids and lipid-like molecules
7α-Hydroxytestosterone	1.31015e+08	1.66212e+08	1.26864	Up	0.435855	0.343285	0.369492	Lipids and lipid-like molecules
12-Epileukotriene B4	2.96148e+06	3.7552e+06	1.26801	Up	0.281755	0.342569	0.49109	Lipids and lipid-like molecules
LPS 18:1	1.29814e+06	1.64401e+06	1.26644	Up	0.29626	0.340779	0.646895	Lipids and lipid-like molecules
6α-Prostaglandin I1	9.69614e+06	1.22403e+07	1.26239	Up	0.0627908	0.33616	0.624226	Lipids and lipid-like molecules
Geraniol	1.54553e+07	1.94877e+07	1.2609	Up	0.221568	0.334456	0.7486	Lipids and lipid-like molecules
Cortisol	1.27153e+08	1.60054e+08	1.25875	Up	0.160278	0.331992	0.603882	Lipids and lipid-like molecules
Ophiopogonin D	898470	1.12866e+06	1.2562	Up	0.627682	0.329069	0.486851	Lipids and lipid-like molecules
Integrifoside A	1.48021e+07	1.85584e+07	1.25377	Up	0.174064	0.326269	0.479472	Lipids and lipid-like molecules
LPI 18:3	1.68303e+08	2.10725e+08	1.25206	Up	0.506119	0.3243	0.728121	Lipids and lipid-like molecules
Testosterone	4.08508e+07	5.11334e+07	1.25171	Up	0.37613	0.323901	0.211258	Lipids and lipid-like molecules
Talatisamine	3.51081e+07	4.38987e+07	1.25039	Up	0.348625	0.322373	0.342613	Lipids and lipid-like molecules
Epitestosterone	1.84153e+07	2.29764e+07	1.24768	Up	0.52514	0.319248	0.60282	Lipids and lipid-like molecules
Mevalonic acid	5.84496e+07	7.26141e+07	1.24234	Up	0.0316049	0.313056	0.579145	Lipids and lipid-like molecules
(+/-)11(12)-EET	3.06005e+08	3.79253e+08	1.23937	Up	0.171269	0.309608	0.530463	Lipids and lipid-like molecules
Cryptotanshinone	4.1953e+07	5.19778e+07	1.23895	Up	0.184496	0.309121	0.294722	Lipids and lipid-like molecules
Protodioscin	220700	273136	1.23759	Up	0.00362923	0.307531	0.703539	Lipids and lipid-like molecules
Dehydropachymic Acid	3.75689e+07	4.64889e+07	1.23743	Up	0.142003	0.307348	0.454637	Lipids and lipid-like molecules
Prostaglandin E2-1-glyceryl ester	3.3889e+07	4.19038e+07	1.2365	Up	0.106985	0.306266	0.706088	Lipids and lipid-like molecules
Prostaglandin F3α	6.57002e+07	8.07435e+07	1.22897	Up	0.198016	0.297448	0.407934	Lipids and lipid-like molecules
2,3-dinor Prostaglandin E1	1.01467e+08	1.23806e+08	1.22016	Up	0.259457	0.287072	0.490415	Lipids and lipid-like molecules
(+/-)5(6)-DiHET	1.53351e+07	1.86984e+07	1.21932	Up	0.469349	0.286073	0.330961	Lipids and lipid-like molecules
Quillaic acid	4.23e+06	5.13164e+06	1.21315	Up	0.280482	0.278763	0.37346	Lipids and lipid-like molecules
Chikusetsusponin Iva	593814	718866	1.21059	Up	0.286032	0.275713	0.896258	Lipids and lipid-like molecules
16,16-Dimethyl prostaglandin A1	1.92197e+07	2.31344e+07	1.20368	Up	0.264773	0.267449	0.30796	Lipids and lipid-like molecules
Prostaglandin D3	839822	1.00848e+06	1.20082	Up	0.449919	0.264025	0.63915	Lipids and lipid-like molecules
LPG 16:0	1.44293e+09	1.72449e+09	1.19513	Up	0.308089	0.257166	0.435226	Lipids and lipid-like molecules
8-Isoprostaglandin F1β	1.29523e+08	1.54629e+08	1.19384	Up	0.391347	0.255604	0.347835	Lipids and lipid-like molecules
LPG 17:0	8.70514e+06	1.03893e+07	1.19347	Up	0.38831	0.255161	0.971449	Lipids and lipid-like molecules
Jasmonic acid	8.17228e+07	9.71428e+07	1.18869	Up	0.272	0.249369	0.851665	Lipids and lipid-like molecules
Elaidic acid	4.10851e+09	4.88199e+09	1.18826	Up	0.816503	0.248856	0.1107	Lipids and lipid-like molecules
Neonuezhenide	368563	436873	1.18534	Up	0.502636	0.245301	0.543757	Lipids and lipid-like molecules
Ingenol	998497	1.18002e+06	1.1818	Up	0.896448	0.240985	0.419195	Lipids and lipid-like molecules
13(S)-HOTrE	2.94355e+07	3.46723e+07	1.17791	Up	0.216198	0.236228	0.575534	Lipids and lipid-like molecules
Mestranol	2.18161e+08	2.56269e+08	1.17468	Up	0.301902	0.232267	0.481905	Lipids and lipid-like molecules
6,15-diketo-13,14-dihydro Prostaglandin F1α	3.51605e+06	4.11298e+06	1.16977	Up	0.416606	0.226231	0.507626	Lipids and lipid-like molecules
Euphorbia factor L1	2.87359e+07	3.35818e+07	1.16863	Up	0.405343	0.224824	0.294365	Lipids and lipid-like molecules
Agnuside	3.51684e+07	4.10713e+07	1.16785	Up	0.820179	0.223849	0.0763081	Lipids and lipid-like molecules
Pimelic acid	4.23982e+07	4.93425e+07	1.16379	Up	0.362408	0.218829	1.15381	Lipids and lipid-like molecules
Guan-fu base A	4.4956e+06	5.19999e+06	1.15668	Up	0.490555	0.209994	0.255859	Lipids and lipid-like molecules
Cucurbitacin E	4.75072e+06	5.49162e+06	1.15596	Up	0.603663	0.209085	0.679714	Lipids and lipid-like molecules
Sarsasapogenin	1.36189e+06	1.57168e+06	1.15404	Up	0.299695	0.206694	0.898469	Lipids and lipid-like molecules
Steviolbioside	2.05021e+07	2.36467e+07	1.15338	Up	0.370978	0.205868	0.951125	Lipids and lipid-like molecules
Stearic Acid	1.29291e+06	1.49111e+06	1.1533	Up	0.326031	0.20577	0.488515	Lipids and lipid-like molecules
Thymol	3.53e+07	4.05091e+07	1.14757	Up	0.679188	0.198578	0.293405	Lipids and lipid-like molecules
15-keto Prostaglandin E1	3.14099e+06	3.60169e+06	1.14668	Up	0.438272	0.197457	0.464588	Lipids and lipid-like molecules
Cucurbitacin I	730981	836705	1.14463	Up	0.739909	0.194885	0.221896	Lipids and lipid-like molecules
Ixoside	5.21726e+08	5.9708e+08	1.14443	Up	0.207411	0.194632	0.966216	Lipids and lipid-like molecules
Panaxydol	1.74791e+06	1.99955e+06	1.14397	Up	0.261944	0.194049	0.690079	Lipids and lipid-like molecules
Palmitic acid	4.54617e+07	5.19755e+07	1.14328	Up	0.489151	0.193181	0.690183	Lipids and lipid-like molecules
Prostaglandin E1	1.13415e+08	1.29585e+08	1.14258	Up	0.318417	0.192291	0.446372	Lipids and lipid-like molecules
Pentadecanoic Acid	1.13315e+07	1.29286e+07	1.14095	Up	0.301306	0.190234	0.374313	Lipids and lipid-like molecules
Maltitol	6.30336e+06	7.13752e+06	1.13233	Up	0.256152	0.1793	0.265116	Lipids and lipid-like molecules
Genipin	4.72424e+07	5.33921e+07	1.13017	Up	0.146981	0.176544	0.229975	Lipids and lipid-like molecules
1,11-Undecanedicarboxylic acid	1.38805e+07	1.56748e+07	1.12927	Up	0.199287	0.17539	0.656785	Lipids and lipid-like molecules
1-Palmitoylglycerol	1.3578e+07	1.53089e+07	1.12748	Up	0.444662	0.173097	0.350579	Lipids and lipid-like molecules
Ganoderic acid C2	2.99349e+06	3.36953e+06	1.12562	Up	0.474876	0.170719	0.584847	Lipids and lipid-like molecules
Dodecanedioic acid	1.03404e+07	1.16341e+07	1.12511	Up	0.351537	0.170067	0.216178	Lipids and lipid-like molecules
Dehydrocholic acid	2.13389e+07	2.39577e+07	1.12272	Up	0.415668	0.167003	0.407189	Lipids and lipid-like molecules
3-Methylglutaric acid	1.38366e+07	1.54774e+07	1.11858	Up	0.323026	0.16167	0.401288	Lipids and lipid-like molecules
5-trans prostaglandin F2β	1.54358e+07	1.72341e+07	1.1165	Up	0.694663	0.158985	0.589428	Lipids and lipid-like molecules
Ursolic acid	786519	872815	1.10972	Up	0.651594	0.150195	0.876406	Lipids and lipid-like molecules
Polypodine B	1.63013e+08	1.80313e+08	1.10613	Up	0.742788	0.14552	0.21813	Lipids and lipid-like molecules
5α-Dihydrotestosterone	4.18342e+08	4.60827e+08	1.10156	Up	0.486462	0.139542	0.328659	Lipids and lipid-like molecules
16(R)-HETE	1.50352e+09	1.65456e+09	1.10045	Up	0.495721	0.138095	0.239639	Lipids and lipid-like molecules
Carvone	9.7627e+07	1.07331e+08	1.0994	Up	0.317097	0.136715	0.404742	Lipids and lipid-like molecules
10-Deacetylbaccatin III	4.02124e+06	4.4077e+06	1.09611	Up	0.566796	0.132386	1.4064	Lipids and lipid-like molecules
Adipic acid	1.39007e+07	1.5195e+07	1.09311	Up	0.420065	0.128439	0.351387	Lipids and lipid-like molecules
Methyl palmitate	1.23786e+08	1.35219e+08	1.09236	Up	0.941445	0.127447	0.312854	Lipids and lipid-like molecules
(+/-)11(12)-DiHET	6.56784e+06	7.16372e+06	1.09073	Up	0.682047	0.12529	0.825211	Lipids and lipid-like molecules
albiflorin	1.99247e+07	2.16376e+07	1.08597	Up	0.750017	0.118979	0.537203	Lipids and lipid-like molecules
T-2 Triol	4.33095e+07	4.69431e+07	1.0839	Up	0.561037	0.11623	0.240377	Lipids and lipid-like molecules
Polyphyllin II	4.4821e+06	4.85435e+06	1.08305	Up	0.97119	0.115101	0.48386	Lipids and lipid-like molecules
Pomolic acid beta-D-glucopyranosyl ester	7.63801e+06	8.18182e+06	1.0712	Up	0.853672	0.0992248	0.410718	Lipids and lipid-like molecules
Asiaticoside	404700	433385	1.07088	Up	0.612571	0.0987979	0.200881	Lipids and lipid-like molecules
2,6-Di-tert-butyl-1,4-benzoquinone	3.40572e+07	3.6235e+07	1.06394	Up	0.679111	0.0894224	0.304187	Lipids and lipid-like molecules
Ergocalciferol	483276	513691	1.06294	Up	0.946633	0.0880543	0.12981	Lipids and lipid-like molecules
LPG 18:2	5.56598e+07	5.90239e+07	1.06044	Up	0.58235	0.0846623	1.09273	Lipids and lipid-like molecules
Trigoneoside Xb	1.39058e+07	1.47189e+07	1.05848	Up	0.769745	0.0819904	0.499259	Lipids and lipid-like molecules
2-(14,15-Epoxyeicosatrienoyl) glycerol	7.06911e+06	7.45835e+06	1.05506	Up	0.796122	0.0773274	0.690796	Lipids and lipid-like molecules
Betulonic acid	8.50984e+06	8.9504e+06	1.05177	Up	0.784908	0.0728199	0.566145	Lipids and lipid-like molecules
LPI 18:2	1.5589e+08	1.63363e+08	1.04794	Up	0.6147	0.0675541	0.3538	Lipids and lipid-like molecules
Hexadecanedioic acid	2.23965e+07	2.34439e+07	1.04676	Up	0.613219	0.0659371	0.207355	Lipids and lipid-like molecules
Nootkatone	9.89394e+07	1.03519e+08	1.04629	Up	0.904711	0.0652759	0.389758	Lipids and lipid-like molecules
Oleoyl-L-α-lysophosphatidic acid	6.69901e+06	6.99785e+06	1.04461	Up	0.699655	0.0629639	1.125	Lipids and lipid-like molecules
Geniposidic acid	3.01772e+06	3.14833e+06	1.04328	Up	0.609771	0.061126	0.491739	Lipids and lipid-like molecules
Timosaponin BII	502399	522824	1.04066	Up	0.4624	0.0574929	0.0625152	Lipids and lipid-like molecules
Methyl oleate	1.72924e+07	1.7935e+07	1.03717	Up	0.915472	0.052646	0.166333	Lipids and lipid-like molecules
Bufotaline	4.26377e+06	4.41262e+06	1.03491	Up	0.845508	0.0495044	0.240791	Lipids and lipid-like molecules
(+)-ar-Turmerone	2.67006e+07	2.76295e+07	1.03479	Up	0.868664	0.0493339	0.339441	Lipids and lipid-like molecules
19(R)-hydroxy Prostaglandin A2	1.42025e+07	1.46866e+07	1.03408	Up	0.476822	0.0483528	0.580472	Lipids and lipid-like molecules
Ethyl oleate	2.78993e+06	2.87453e+06	1.03032	Up	0.710517	0.043098	0.182103	Lipids and lipid-like molecules
(S)-AL 8810	7.39816e+07	7.60233e+07	1.0276	Up	0.682267	0.0392749	0.465165	Lipids and lipid-like molecules
Artemisinin	2.8203e+08	2.88624e+08	1.02338	Up	0.765326	0.033345	0.427607	Lipids and lipid-like molecules
Ziyuglycoside II	2.71953e+06	2.7778e+06	1.02143	Up	0.891117	0.0305892	0.113052	Lipids and lipid-like molecules
Licoagroside D	521006	532009	1.02112	Up	0.757027	0.0301527	0.0813352	Lipids and lipid-like molecules
15-Deoxy-Δ12,14-prostaglandin A1	2.33674e+08	2.38589e+08	1.02104	Up	0.734174	0.0300338	0.226612	Lipids and lipid-like molecules
Limonin	3.13079e+06	3.17805e+06	1.0151	Up	0.777773	0.0216175	0.560525	Lipids and lipid-like molecules
LPC 18:0	6.524e+06	6.59789e+06	1.01133	Up	0.760011	0.0162479	0.555771	Lipids and lipid-like molecules
Mesterolone	1.43347e+08	1.44123e+08	1.00541	Up	0.9151	0.00778913	0.014673	Lipids and lipid-like molecules
S-(5-Adenosy)-L-Homocysteine	1.36535e+06	2.43614e+06	1.78426	Up	0.0567502	0.835324	1.15191	Nucleosides, nucleotides, and analogues
Inosine diphosphate	873674	1.44296e+06	1.6516	Up	0.0199956	0.723862	0.984513	Nucleosides, nucleotides, and analogues
5'-Adenylic acid	1.55788e+07	2.57196e+07	1.65093	Up	0.0595561	0.72328	0.726804	Nucleosides, nucleotides, and analogues
Guanosine	3.34269e+07	4.82991e+07	1.44492	Up	0.0139507	0.530989	1.07362	Nucleosides, nucleotides, and analogues
Adenosine	2.25416e+07	3.10135e+07	1.37583	Up	0.1475	0.460304	0.758204	Nucleosides, nucleotides, and analogues
Ademetionine	5.42523e+06	7.31111e+06	1.34761	Up	0.136038	0.430405	0.956732	Nucleosides, nucleotides, and analogues
3'-Adenosine monophosphate (3'-AMP)	3.05936e+07	4.10273e+07	1.34104	Up	0.328202	0.423354	0.439334	Nucleosides, nucleotides, and analogues
Adenosine 3'5'-cyclic monophosphate	6.70218e+06	8.79959e+06	1.31294	Up	0.322624	0.392806	0.492573	Nucleosides, nucleotides, and analogues
5-Methyluridine	902691	1.14116e+06	1.26418	Up	0.328472	0.338201	0.404963	Nucleosides, nucleotides, and analogues
N-(9H-Purin-6-ylcarbamoyl)threonine	4.58368e+07	5.52889e+07	1.20621	Up	0.321725	0.270484	0.529056	Nucleosides, nucleotides, and analogues
2'-Deoxyinosine	136686	158116	1.15678	Up	0.365222	0.210119	0.346693	Nucleosides, nucleotides, and analogues
2'-Deoxyadenosine 5'-monophosphate (dAMP)	6.31045e+06	7.2172e+06	1.14369	Up	0.761233	0.193696	0.172313	Nucleosides, nucleotides, and analogues
Guanosine-3',5'-cyclic monophosphate	1.64265e+07	1.87731e+07	1.14285	Up	0.48664	0.192642	0.306223	Nucleosides, nucleotides, and analogues
Uridine monophosphate (UMP)	2.7388e+07	3.09922e+07	1.1316	Up	0.652251	0.178362	0.101304	Nucleosides, nucleotides, and analogues
Cytidine-5'-monophosphate	9.45635e+06	9.72724e+06	1.02865	Up	0.937627	0.0407481	0.0166044	Nucleosides, nucleotides, and analogues
3-Hydroxyropivacaine	1.78245e+07	6.98166e+07	3.9169	Up	0.000185777	1.96971	1.74309	Organic acids and derivatives
Angiotensin IV	1.79084e+06	5.29061e+06	2.95427	Up	0.518009	1.5628	0.778944	Organic acids and derivatives
4-Guanidinobutanoic acid	1.8796e+07	3.34935e+07	1.78195	Up	0.179683	0.833454	0.979123	Organic acids and derivatives
Ala-trp	6.3988e+06	1.10573e+07	1.72803	Up	0.0205856	0.78913	0.559976	Organic acids and derivatives
N-Lauroylsarcosine	1.81104e+06	2.9343e+06	1.62023	Up	0.214458	0.696197	0.952941	Organic acids and derivatives
N-Acetylphenylalanine	1.34298e+08	1.99166e+08	1.48302	Up	0.0273417	0.568536	0.446066	Organic acids and derivatives
10-Hydroxydecanoic acid	7.03285e+06	1.0171e+07	1.44621	Up	0.0241642	0.532275	1.55434	Organic acids and derivatives
3-Hydroxydecanoic acid	7.03285e+06	1.0171e+07	1.44621	Up	0.0241642	0.532275	1.55434	Organic acids and derivatives
Guanidineacetic acid	2.00543e+08	2.83214e+08	1.41224	Up	0.022189	0.497985	1.78783	Organic acids and derivatives
3-Succinoylpyridine	1.48624e+07	2.08116e+07	1.40029	Up	0.0522636	0.485722	1.29871	Organic acids and derivatives
N-Acetyl-L-leucine	7.3224e+07	1.00156e+08	1.36781	Up	0.170349	0.451866	0.861118	Organic acids and derivatives
trans-Aconitic acid	2.02189e+08	2.75343e+08	1.36181	Up	0.0678962	0.445522	0.266296	Organic acids and derivatives
Cocamidopropyl betaine	5.1595e+07	6.89048e+07	1.33549	Up	0.139553	0.417373	0.755769	Organic acids and derivatives
Triethyl citrate	3.30863e+07	4.40133e+07	1.33026	Up	0.284237	0.411707	0.961903	Organic acids and derivatives
2-Thio-acetyl MAGE	2.89454e+07	3.82529e+07	1.32156	Up	0.44969	0.402239	0.498526	Organic acids and derivatives
Glutathione	1.96877e+06	2.56473e+06	1.30271	Up	0.322734	0.381512	0.753747	Organic acids and derivatives
Butanedioicacid	386167	479750	1.24234	Up	0.002039	0.313057	0.343147	Organic acids and derivatives
L-(-)-Malic acid	8.0581e+08	9.5115e+08	1.18036	Up	0.189633	0.239232	0.393547	Organic acids and derivatives
Stachydrine	7.73628e+07	8.79935e+07	1.13741	Up	0.718257	0.185758	0.338898	Organic acids and derivatives
L-Leucyl-L-alanine Hydrate	8.58346e+07	9.73772e+07	1.13448	Up	0.587589	0.182025	0.341307	Organic acids and derivatives
DL-Stachydrine	1.57551e+08	1.74441e+08	1.1072	Up	0.745922	0.14692	0.348185	Organic acids and derivatives
N-Oleoyl Glycine	8.17563e+06	8.68267e+06	1.06202	Up	0.450739	0.0868089	0.272416	Organic acids and derivatives
2-Hydroxyphenylalanine	1.94463e+08	2.01532e+08	1.03635	Up	0.988445	0.0515168	0.209747	Organic acids and derivatives
L-Glutathione (reduced)	8.15111e+06	8.28876e+06	1.01689	Up	0.821769	0.0241594	0.169686	Organic acids and derivatives
L-arginine	5.69661e+06	5.78232e+06	1.01505	Up	0.791044	0.0215453	0.150958	Organic acids and derivatives
(1R,2S,3R,4R)-3-(Isobutylamino)-4-(3-pyridinyl)-1,2-cyclopentanediol	1.08125e+08	2.5042e+08	2.31602	Up	0.0226214	1.21165	1.78072	Organic nitrogen compounds
Aminophylline	309520	480840	1.5535	Up	0.00531715	0.635524	1.48519	Organic nitrogen compounds
(R,S)-Anatabine	8.86117e+09	1.32594e+10	1.49635	Up	0.182497	0.581449	1.22613	Organic nitrogen compounds
(S)-(+)-2-(anilinomethyl) pyrrolidine	8.37031e+06	1.21202e+07	1.448	Up	0.136188	0.534057	1.33286	Organic nitrogen compounds
Acetylcholine	7.65809e+07	9.62653e+07	1.25704	Up	0.327104	0.33003	0.772172	Organic nitrogen compounds
4-D-Hydroxysphinganine	7.98681e+06	8.33334e+06	1.04339	Up	0.735846	0.0612757	0.196004	Organic nitrogen compounds
Ptaquiloside	6.57974e+07	2.02825e+08	3.08257	Up	0.0578633	1.62413	1.13839	Organic oxygen compounds
Aloesin	1.31097e+07	2.99246e+07	2.28263	Up	0.0300752	1.1907	0.695994	Organic oxygen compounds
Sucrose	1.69464e+07	3.45866e+07	2.04095	Up	0.0119106	1.02924	1.09929	Organic oxygen compounds
D-(+)-Maltose	2.4116e+07	4.57154e+07	1.89564	Up	0.0379728	0.922689	1.14469	Organic oxygen compounds
Sesamoside	4.92794e+06	7.85183e+06	1.59333	Up	0.180171	0.672043	0.566874	Organic oxygen compounds
4'-Methoxyacetophenone	8.333e+07	1.31517e+08	1.57827	Up	0.0461592	0.658344	0.542395	Organic oxygen compounds
Asperulosid	8.44994e+06	1.31599e+07	1.5574	Up	0.00298051	0.63914	1.14908	Organic oxygen compounds
Salidroside	1.36932e+07	2.11705e+07	1.54606	Up	0.114909	0.6286	1.15657	Organic oxygen compounds
Parishin B	2.46954e+06	3.80826e+06	1.54209	Up	0.00210418	0.624891	0.526975	Organic oxygen compounds
Acetophenone	7.2265e+08	1.0612e+09	1.46849	Up	0.857078	0.554333	0.529615	Organic oxygen compounds
Parishin E	2.89003e+06	4.20596e+06	1.45533	Up	0.173582	0.541349	0.62931	Organic oxygen compounds
L-Kynurenine	5.8441e+07	8.47402e+07	1.45001	Up	0.210123	0.536067	0.616399	Organic oxygen compounds
Lithospermoside	1.52296e+06	2.14467e+06	1.40823	Up	0.212435	0.49388	0.655014	Organic oxygen compounds
Raffinose	8.58202e+06	1.18207e+07	1.37738	Up	0.0811375	0.461922	1.07053	Organic oxygen compounds
D-(-)-Mannitol	3.85396e+06	5.23681e+06	1.35881	Up	0.22405	0.442345	0.753649	Organic oxygen compounds
DIMBOA glucoside	9.77905e+07	1.25302e+08	1.28133	Up	0.351993	0.357644	1.14089	Organic oxygen compounds
Chlorogenic acid	1.38211e+07	1.73481e+07	1.25519	Up	0.558977	0.327906	0.357811	Organic oxygen compounds
N-Acetylneuraminic acid	1.39969e+06	1.72677e+06	1.23368	Up	0.42716	0.302964	0.892829	Organic oxygen compounds
Ribulose-5-phosphate	1.64636e+06	2.01806e+06	1.22577	Up	0.771282	0.293692	0.29904	Organic oxygen compounds
D-Glucarate	1.88714e+06	2.30734e+06	1.22266	Up	0.466427	0.290025	0.692082	Organic oxygen compounds
Sclareol Glycol	6.88219e+06	8.36898e+06	1.21603	Up	0.355139	0.282184	0.7311	Organic oxygen compounds
4-p-Coumaroylquinic acid	8.28404e+06	1.00362e+07	1.21151	Up	0.312932	0.276808	0.189224	Organic oxygen compounds
NNK	7.33018e+06	8.69788e+06	1.18658	Up	0.320932	0.246814	0.481863	Organic oxygen compounds
δ-Ribono-1,4-lactone	7.91892e+07	9.09585e+07	1.14862	Up	0.511439	0.199904	0.268987	Organic oxygen compounds
D-Raffinose	1.4568e+07	1.6448e+07	1.12905	Up	0.542313	0.175108	0.273379	Organic oxygen compounds
Lactose	1.79399e+06	2.02142e+06	1.12678	Up	0.544774	0.172202	0.42926	Organic oxygen compounds
D-Glucono-1,5-lactone	3.63126e+07	3.99375e+07	1.09983	Up	0.541903	0.137274	0.415013	Organic oxygen compounds
Glucosamine	9.26132e+06	1.01185e+07	1.09255	Up	0.58496	0.1277	0.472848	Organic oxygen compounds
Eleutheroside B	1.40271e+07	1.47361e+07	1.05055	Up	0.53286	0.0711404	0.206892	Organic oxygen compounds
L-Arabinitol	817538	850439	1.04024	Up	0.694603	0.0569224	0.48059	Organic oxygen compounds
pteroside A	1.24777e+07	1.27107e+07	1.01867	Up	0.972295	0.0266875	0.402591	Organic oxygen compounds
JWH 019 N-(6-hydroxyhexyl) metabolite	127576	402977	3.15871	Up	0.076574	1.65934	1.60902	Organoheterocyclic compounds
L-5-Hydroxytryptophan	7.68565e+06	2.37089e+07	3.08483	Up	0.102753	1.62519	1.55837	Organoheterocyclic compounds
2-Hydroxydesipramine	9.09641e+06	2.69497e+07	2.96267	Up	0.00107916	1.5669	1.1732	Organoheterocyclic compounds
N-{[(2R,4S,5R)-5-Ethyl-1-azabicyclo[2.2.2]oct-2-yl]methyl}-2-furamide	3.52347e+07	9.14642e+07	2.59585	Up	0.00489451	1.37621	2.18258	Organoheterocyclic compounds
Dehydroevodiamine	4.17292e+06	9.85837e+06	2.36246	Up	0.0629624	1.24029	1.10076	Organoheterocyclic compounds
Cotinine	3.96406e+08	8.7592e+08	2.20965	Up	0.0617147	1.14382	1.09435	Organoheterocyclic compounds
6-Hydroxymelatonin	2.29703e+07	4.97725e+07	2.16682	Up	0.110287	1.11558	0.661728	Organoheterocyclic compounds
Gramine	4.27436e+07	9.09366e+07	2.12749	Up	0.00679788	1.08915	0.989493	Organoheterocyclic compounds
1-Methyl-2-[(3S)-1-(2-methylbenzyl)-3-pyrrolidinyl]-1H-benzimidazole	8.44777e+06	1.73684e+07	2.05597	Up	0.021199	1.03982	1.4224	Organoheterocyclic compounds
Skatole	1.85776e+09	3.70988e+09	1.99697	Up	0.299097	0.997811	0.957544	Organoheterocyclic compounds
Nicotine	1.54636e+10	3.01589e+10	1.95032	Up	0.457987	0.96371	0.84042	Organoheterocyclic compounds
Nornicotine	2.24121e+08	4.27623e+08	1.908	Up	0.0622602	0.932064	1.52195	Organoheterocyclic compounds
6-(Dimethylamino)purine	9.95837e+06	1.86857e+07	1.87638	Up	0.0690498	0.907951	1.11843	Organoheterocyclic compounds
5-Hydroxyindole	6.49322e+07	1.19454e+08	1.83967	Up	0.0357898	0.879449	1.31988	Organoheterocyclic compounds
L-Tryptophan	3.21863e+07	5.88941e+07	1.82979	Up	0.0222055	0.871675	1.02629	Organoheterocyclic compounds
Eucalyptol	2.01218e+08	3.43328e+08	1.70625	Up	0.0699373	0.770829	0.747499	Organoheterocyclic compounds
Alpha-Mangostin	3.33634e+06	5.66537e+06	1.69808	Up	0.678672	0.763903	0.781317	Organoheterocyclic compounds
XLR11 N-(4-pentenyl) analog	5.80461e+07	9.59386e+07	1.6528	Up	0.140401	0.724913	0.752552	Organoheterocyclic compounds
6-Methylquinoline	2.07834e+09	3.31691e+09	1.59594	Up	0.0195626	0.674407	1.57784	Organoheterocyclic compounds
N-Methylnicotinamide	2.2731e+07	3.60951e+07	1.58793	Up	0.205247	0.667143	0.739667	Organoheterocyclic compounds
Serotonin	5.34644e+07	8.40729e+07	1.5725	Up	0.0283612	0.653064	1.21729	Organoheterocyclic compounds
Griffonilide	8.94637e+06	1.40366e+07	1.56898	Up	0.0432143	0.649823	0.432798	Organoheterocyclic compounds
Gambogenic acid	624636	903951	1.44717	Up	0.0499369	0.53323	0.586115	Organoheterocyclic compounds
(S)-Nicotine	2.39296e+11	3.43633e+11	1.43602	Up	0.0258944	0.522073	0.6101	Organoheterocyclic compounds
vasicine	6.19565e+06	8.87394e+06	1.43229	Up	0.0421649	0.518321	1.45817	Organoheterocyclic compounds
5,6-Dimethylbenzimidazole	1.73689e+08	2.47092e+08	1.42261	Up	0.0107594	0.508544	1.44707	Organoheterocyclic compounds
N-Acetyltryptamine	3.53389e+06	4.97202e+06	1.40695	Up	0.151245	0.492576	0.681942	Organoheterocyclic compounds
4-((5-(4-Nitrophenyl)oxazol-2-yl)amino)benzonitrile	4.60119e+07	6.32771e+07	1.37523	Up	0.378939	0.459677	1.28922	Organoheterocyclic compounds
N-{4-[(2R,3R)-3-(Hydroxymethyl)-5-oxo-2-morpholinyl]phenyl}acetamide	3.99398e+06	5.44401e+06	1.36305	Up	0.201687	0.446843	0.914013	Organoheterocyclic compounds
5-Methyl-dl-tryptophan	1.83775e+07	2.47573e+07	1.34715	Up	0.175988	0.429913	1.05918	Organoheterocyclic compounds
Melatonin	3.01208e+06	3.92411e+06	1.30279	Up	0.337148	0.381606	0.582817	Organoheterocyclic compounds
7-Methylxanthine	4.6261e+08	5.99608e+08	1.29614	Up	0.124434	0.374221	0.289119	Organoheterocyclic compounds
3-Indoleacetonitrile	9.01118e+07	1.1578e+08	1.28485	Up	0.0668101	0.361597	1.20158	Organoheterocyclic compounds
Indole-3-acetamide	9.01118e+07	1.1578e+08	1.28485	Up	0.0668101	0.361597	1.29244	Organoheterocyclic compounds
10-Formyl-THF	1.32597e+06	1.69325e+06	1.27699	Up	0.118469	0.352748	0.65861	Organoheterocyclic compounds
3alpha-Dihydrocadambine	726384	918032	1.26384	Up	0.120439	0.337811	0.756536	Organoheterocyclic compounds
Isoquinoline	9.14406e+09	1.151e+10	1.25874	Up	0.292542	0.331983	0.992886	Organoheterocyclic compounds
α-Hydroxyalprazolam	639878	788879	1.23286	Up	0.425096	0.302007	0.265607	Organoheterocyclic compounds
Nor-9-carboxy-δ9-THC	2.03378e+07	2.47641e+07	1.21764	Up	0.205854	0.284084	0.874692	Organoheterocyclic compounds
Paliperidone	7.30364e+06	8.80126e+06	1.20505	Up	0.501188	0.269094	0.227397	Organoheterocyclic compounds
1-Methyluric acid	2.94634e+06	3.42891e+06	1.16379	Up	0.649441	0.218827	0.251699	Organoheterocyclic compounds
Kynurenic acid O-hexside	1.30522e+06	1.47085e+06	1.12689	Up	0.19786	0.17235	0.397612	Organoheterocyclic compounds
Cimifugin	3.9762e+06	4.41859e+06	1.11126	Up	0.381013	0.152195	0.273101	Organoheterocyclic compounds
Nitenpyram	3.41207e+06	3.75016e+06	1.09909	Up	0.522665	0.136307	0.445296	Organoheterocyclic compounds
Sec-O-Glucosylhamaudol	3.06344e+06	3.34122e+06	1.09067	Up	0.794717	0.12522	0.228821	Organoheterocyclic compounds
Andrographolide	4.34896e+07	4.74084e+07	1.09011	Up	0.54563	0.124474	0.158074	Organoheterocyclic compounds
Sulforidazine	1.84972e+06	2.00975e+06	1.08651	Up	0.891346	0.119708	0.312552	Organoheterocyclic compounds
Indole-3-pyruvic acid	1.16365e+07	1.26123e+07	1.08385	Up	0.686362	0.116171	0.199687	Organoheterocyclic compounds
Agarotetrol	3.53533e+06	3.75004e+06	1.06073	Up	0.58826	0.0850586	0.325814	Organoheterocyclic compounds
2-Ethyl-3-hydroxy-4H-pyran-4-one	2.41395e+07	2.56005e+07	1.06053	Up	0.823324	0.0847804	0.261245	Organoheterocyclic compounds
5-Phenyl-N-(4-(trifluoromethyl)phenyl)oxazol-2-amine	1.7975e+06	1.90343e+06	1.05893	Up	0.654396	0.0826117	0.138276	Organoheterocyclic compounds
Cafestol	2.95622e+08	3.12799e+08	1.05811	Up	0.464908	0.0814852	0.495268	Organoheterocyclic compounds
3-Butylidenephthalide	1.68829e+07	1.78302e+07	1.05611	Up	0.596141	0.0787611	0.158864	Organoheterocyclic compounds
Pyridoxamine	2.59685e+07	2.73405e+07	1.05283	Up	0.744319	0.0742744	0.187028	Organoheterocyclic compounds
1-Methylguanine	1.33107e+06	1.35686e+06	1.01938	Up	0.777704	0.0276876	0.165417	Organoheterocyclic compounds
Epinastine	221121	3.17692e+06	14.3673	Up	0.0549351	3.84472	1.87448	Others
N'-[4-(tert-butyl)phenyl]-N-cyclohexyl-N-methylurea	9.06435e+06	4.66846e+07	5.15036	Up	0.0152652	2.36467	1.61663	Others
N1-(2-cyanoethyl)-N1-cyclohexyl-4-bromobenzene-1-sulfonamide	4.04061e+06	2.02795e+07	5.01891	Up	0.667668	2.32738	0.729838	Others
FQH	2.58223e+07	1.14068e+08	4.41743	Up	0.169205	2.14321	0.943974	Others
MGDG O-14:0_20:4	1.04535e+06	3.47225e+06	3.32162	Up	0.0164111	1.73188	1.55871	Others
MGDG O-15:1_2:0	7.11903e+07	2.35498e+08	3.308	Up	0.0005655	1.72596	1.01904	Others
YLH	8.66031e+06	2.84534e+07	3.2855	Up	0.00381142	1.71611	1.1776	Others
Tricin 5-O-hexoside	2.70474e+06	8.77852e+06	3.24561	Up	0.00606444	1.69849	2.07648	Others
2-{1-[2-(4-benzhydrylpiperazino)-2-oxoethyl]cyclopentyl}acetic acid	3.69565e+06	1.08253e+07	2.92919	Up	0.00729681	1.5505	2.05676	Others
PG 16:1_18:3	210574	603503	2.86599	Up	0.113156	1.51904	1.20203	Others
8-O-acetyl shanzhiside methyl ester	4.86649e+07	1.34568e+08	2.7652	Up	0.0147178	1.46738	1.95458	Others
DGDG 16:0_16:0	1.03626e+06	2.81558e+06	2.71705	Up	0.00314134	1.44204	1.24454	Others
MGDG O-16:4_18:3	1.47753e+07	3.94832e+07	2.67225	Up	0.0178112	1.41806	1.06315	Others
MGDG O-16:4_16:3	7.77874e+06	1.93759e+07	2.49088	Up	0.000925163	1.31666	1.55902	Others
trans-zeatin 9-O-glucoside	4.4014e+06	1.08682e+07	2.46925	Up	0.0263624	1.30407	1.14996	Others
MGDG O-13:0_20:4	4.98995e+06	1.17817e+07	2.36108	Up	0.0899291	1.23945	0.958287	Others
5-(2,5-dihydroxyhexyl)oxolan-2-one	3.91494e+06	9.1282e+06	2.33163	Up	0.938887	1.22134	0.589067	Others
MGDG O-15:1_20:4	4.64851e+06	1.07134e+07	2.3047	Up	0.0562193	1.20458	0.915223	Others
5-methoxy-8,8-dimethyl-2-phenyl-4H,8H-pyrano[2,3-h]chromen-4-one	8.4183e+06	1.89746e+07	2.25397	Up	0.0280344	1.17247	1.02412	Others
DGGA 18:2_18:3	7.97017e+07	1.77218e+08	2.22351	Up	0.262883	1.15284	0.676508	Others
5-Methyl-8-nitro-3-spirocyclohexyl-2,3,4,5-tetrahydro-1H-2-benzazepine	1.70971e+07	3.67447e+07	2.14918	Up	0.0248912	1.10379	1.53057	Others
3-(propan-2-yl)-octahydropyrrolo[1,2-a]pyrazine-1,4-dione	1.05391e+08	2.24836e+08	2.13335	Up	0.0947698	1.09312	0.765947	Others
MGDG O-13:0_20:5	3.36469e+06	6.85492e+06	2.03731	Up	0.479773	1.02666	0.554739	Others
Methyl vanillate	9.43307e+06	1.92178e+07	2.03728	Up	0.132342	1.02665	1.48908	Others
FAHFA 6:0/18:1	5.77445e+06	1.1573e+07	2.00417	Up	0.0835028	1.00301	0.865609	Others
MGDG 16:3_18:3	553185	1.1031e+06	1.9941	Up	0.0621385	0.995735	1.32495	Others
2-ethyl-2-(3-methoxyphenyl)cyclohexanone oxime	1.63717e+07	3.25237e+07	1.98658	Up	0.0180994	0.990287	1.19016	Others
2-(3,4-dihydroxyphenyl)-3,5,7-trihydroxy-6-methyl-4H-chromen-4-one	2.87498e+06	5.68657e+06	1.97795	Up	0.0434948	0.984006	1.41272	Others
MGDG O-14:0_2:0	2.68078e+06	5.19836e+06	1.93912	Up	0.114307	0.955405	0.887199	Others
3-(3,4-dimethoxyphenyl)-1-(2-hydroxy-4,6-dimethoxyphenyl)propan-1-one	3.6633e+06	6.80671e+06	1.85808	Up	0.47553	0.893814	0.525393	Others
Lycoperodine 1	5.82804e+06	1.08276e+07	1.85785	Up	0.0549746	0.893631	1.37245	Others
4-oxo-4-[(pyridin-4-ylmethyl)amino]but-2-enoic acid	6.45894e+07	1.15419e+08	1.78696	Up	0.0108005	0.837508	1.2552	Others
MGDG O-15:0_20:4	1.51065e+06	2.59302e+06	1.71649	Up	0.0458162	0.779465	1.22107	Others
2-methyl-1,2-dihydrophthalazin-1-one	2.69461e+06	4.61058e+06	1.71104	Up	0.102861	0.774874	1.27589	Others
(±)9(10)-DiHOME	6.1707e+08	1.05223e+09	1.70521	Up	0.0592094	0.769947	0.625484	Others
(1E)-5-hydroxy-1,7-diphenylhept-1-en-3-one	2.60371e+07	4.43498e+07	1.70333	Up	0.109448	0.768361	0.488949	Others
MGDG 18:3_18:3	113383	192520	1.69796	Up	0.411405	0.763806	0.838471	Others
Apigenin C-pentoside	2.98978e+06	5.07142e+06	1.69625	Up	0.0469743	0.762351	0.551052	Others
1-(4-methylphenyl)-3,5-diphenylpent-2-ene-1,5-dione	1.30545e+07	2.21384e+07	1.69585	Up	0.204796	0.762007	1.52198	Others
Selgin C-hexoside	764449	1.29211e+06	1.69025	Up	0.135489	0.757237	0.768723	Others
Cinchophen	5.34206e+06	8.97272e+06	1.67964	Up	0.0865441	0.748149	0.903689	Others
6-(4-phenylpiperazino)hexanoic acid hydrochloride	1.61935e+08	2.71437e+08	1.67621	Up	0.240495	0.745202	1.12708	Others
(±)12(13)-DiHOME	2.11496e+08	3.53446e+08	1.67117	Up	0.0121371	0.740861	1.54627	Others
9-Hydroxy-(10E,12Z,15Z)-Octadecatrienoic Acid	5.85319e+07	9.70617e+07	1.65827	Up	0.0183001	0.729679	1.1978	Others
LSD-d3	2.17337e+06	3.60148e+06	1.65709	Up	0.0546595	0.728655	1.54322	Others
11-keto Testosterone (CRM)	797368	1.3082e+06	1.64065	Up	0.00244161	0.714266	1.72751	Others
MGDG O-13:1_20:4	3.66563e+06	5.96833e+06	1.62818	Up	0.0626581	0.703264	0.715258	Others
12,13-EODE	6.79973e+06	1.09999e+07	1.61769	Up	0.239132	0.693936	0.835977	Others
6-phenyl-1,2,3,4-tetrahydro-2,5-benzodiazocin-1-one	2.08399e+06	3.36634e+06	1.61533	Up	0.061167	0.691828	1.40139	Others
Astringin	2.90942e+06	4.68057e+06	1.60876	Up	0.0383401	0.685953	0.871779	Others
ST 24:2;O4	213719	335501	1.56982	Up	0.0574494	0.650603	0.385443	Others
3-[3-(beta-D-Glucopyranosyloxy)-2-methoxyphenyl]propanoic acid	1.49828e+08	2.34686e+08	1.56637	Up	0.0461948	0.647425	1.19431	Others
1,7-bis(4-hydroxyphenyl)heptan-3-one	3.74465e+06	5.76159e+06	1.53862	Up	0.164388	0.621637	0.701596	Others
N1-(2,6-dimethylphenyl)-2-morpholinoacetamide	3.03507e+06	4.66625e+06	1.53744	Up	0.0363926	0.620533	1.3062	Others
Methyl hexadecanoate	2.35758e+08	3.5947e+08	1.52474	Up	0.0287122	0.608565	0.874577	Others
3-[3-(beta-D-Glucopyranosyloxy)-2-hydroxyphenyl]propanoic acid	1.65031e+07	2.51206e+07	1.52217	Up	0.123396	0.606129	0.724793	Others
PG O-16:4_18:3	245747	374043	1.52207	Up	0.073964	0.606033	0.780849	Others
3-(dimethylamino)-1-(5-methyl-3-phenyl-4-isoxazolyl)-2-propen-1-one	3.3035e+06	4.99324e+06	1.5115	Up	0.090418	0.595981	0.933253	Others
1,4-dihydroxy-1,4-dimethyl-7-(propan-2-ylidene)-decahydroazulen-6-one	1.36492e+08	2.06033e+08	1.50948	Up	0.134261	0.594054	0.597666	Others
10b-methyl-1,5,6,10b-tetrahydroimidazo[2,1-a]isoquinolin-2(3H)-one	1.87718e+08	2.8055e+08	1.49453	Up	0.0797008	0.579691	1.37464	Others
3,4,5-Trimethoxycinnamic acid	1.78989e+07	2.65888e+07	1.4855	Up	0.00100615	0.570948	1.19899	Others
(±)9-HpODE	3.69653e+07	5.47177e+07	1.48025	Up	0.282358	0.565838	0.49614	Others
(+/-)-JWH 073 N-(3-hydroxybutyl)-d5	4.30637e+06	6.35588e+06	1.47592	Up	0.202474	0.561619	0.696414	Others
4-ethoxy-6,7-dimethoxyquinazoline	2.46271e+07	3.6101e+07	1.46591	Up	0.151418	0.551792	0.685303	Others
FAHFA 18:2/20:4	8.47353e+06	1.22894e+07	1.45033	Up	0.175251	0.536379	0.461219	Others
(5E)-7-methylidene-10-oxo-4-(propan-2-yl)undec-5-enoic acid	1.0387e+08	1.49912e+08	1.44326	Up	0.15858	0.529328	0.490629	Others
1-allyl-9,9,9a-trimethyl-9,9a-dihydro-1H-imidazo[1,2-a]indol-2(3H)-one	3.51296e+07	5.05827e+07	1.43989	Up	0.0502406	0.525959	0.588326	Others
Ethylphenylacetylurea	5.88352e+06	8.45307e+06	1.43674	Up	0.0366132	0.522795	1.47771	Others
(±)11-HETE	2.42394e+06	3.46363e+06	1.42892	Up	0.137297	0.514929	0.680196	Others
N-Caffeoyl putrescine	1.68636e+07	2.40592e+07	1.42669	Up	0.0566267	0.51267	1.16506	Others
5-[(8Z,11Z)-pentadeca-8,11-dien-1-yl]benzene-1,3-diol	2.69838e+07	3.83151e+07	1.41993	Up	0.07226	0.505819	0.827756	Others
Bis(3,5,5-trimethylhexyl) phthalate	5.95944e+06	8.39373e+06	1.40848	Up	0.12244	0.494136	0.617251	Others
(2R)-2-[(2R,5S)-5-[(2S)-2-hydroxybutyl]oxolan-2-yl]propanoic acid	5.13775e+06	7.12194e+06	1.3862	Up	0.136931	0.471134	1.34371	Others
VQH	1.83105e+07	2.52887e+07	1.38111	Up	0.170111	0.465826	0.611346	Others
FAHFA 18:1/20:3	7.52593e+07	1.039e+08	1.38057	Up	0.282919	0.465262	0.214081	Others
(±)5(6)-EET	2.83453e+07	3.90059e+07	1.3761	Up	0.27712	0.460581	1.39442	Others
Crassicauline A	2.85596e+06	3.90737e+06	1.36814	Up	0.190504	0.45222	0.963168	Others
FAHFA 18:1/3:0	1.44981e+06	1.98312e+06	1.36784	Up	0.194582	0.451903	0.547475	Others
5-(6-hydroxy-6-methyloctyl)-2,5-dihydrofuran-2-one	2.51918e+08	3.41794e+08	1.35676	Up	0.238814	0.440169	0.388941	Others
PG O-15:1_18:3	1.08818e+06	1.46758e+06	1.34866	Up	0.0407264	0.431523	1.36269	Others
beta-Alanine methyl ester hydrochloride	6.61699e+06	8.83733e+06	1.33555	Up	0.444607	0.417436	0.65012	Others
N-(4-chlorophenyl)-N'-(2-phenoxyphenyl)urea	1.04341e+08	1.39255e+08	1.33461	Up	0.0371512	0.416418	0.483512	Others
7-(2-hydroxypropan-2-yl)-1,4a-dimethyl-decahydronaphthalen-1-ol	1.0642e+07	1.41657e+07	1.33111	Up	0.258258	0.412632	0.743251	Others
6??-Hydroxytestosterone	2.23275e+08	2.97009e+08	1.33024	Up	0.0967672	0.411685	0.679092	Others
(3beta,9xi)-3-(beta-D-Glucopyranosyloxy)-14-hydroxycard-20(22)-enolide	2.94582e+08	3.91745e+08	1.32984	Up	0.199711	0.411248	0.474894	Others
18-Nor-4,15-dihydroxyabieta-8,11,13-trien-7-one	2.00809e+07	2.65142e+07	1.32037	Up	0.201562	0.40094	0.302223	Others
3,5-di(methylthio)isothiazole-4-carboxamide	1.22276e+07	1.60877e+07	1.31569	Up	0.362073	0.395823	0.526954	Others
N1-(1,3-diphenyl-1H-pyrazol-5-yl)-2-chlorobenzamide	2.25906e+07	2.97214e+07	1.31565	Up	0.11906	0.395776	1.05749	Others
N-[3-(1H-imidazol-1-yl)propyl]-5-methoxy-1H-indole-2-carboxamide	1.07865e+07	1.4178e+07	1.31443	Up	0.284968	0.394433	0.670949	Others
(±)13-HpODE	4.37487e+07	5.72684e+07	1.30903	Up	0.285183	0.388498	0.675639	Others
SNK	8.04796e+06	1.04812e+07	1.30234	Up	0.076828	0.381105	0.49343	Others
Methyl heptadecanoate	2.11111e+06	2.74592e+06	1.3007	Up	0.0756662	0.379287	0.52701	Others
6-chloro-5-fluoro-1H-benzo[d]imidazole	2.0575e+07	2.67591e+07	1.30057	Up	0.228221	0.379139	1.15807	Others
MGDG 22:0_18:1	3.73874e+06	4.78037e+06	1.27861	Up	0.379739	0.354571	0.256975	Others
3-(2-methylpropyl)-octahydropyrrolo[1,2-a]pyrazine-1,4-dione	1.54521e+08	1.96228e+08	1.26991	Up	0.21788	0.344729	0.913093	Others
3-(2-Naphthyl)-D-Alanine	1.54521e+08	1.96228e+08	1.26991	Up	0.21788	0.344729	0.913093	Others
3,6-bis[(1H-indol-3-yl)methyl]piperazine-2,5-dione	6.54557e+06	8.29691e+06	1.26756	Up	0.431014	0.342055	0.291282	Others
NAT13-331713_POS	5.44641e+07	6.88383e+07	1.26392	Up	0.356723	0.337905	1.01587	Others
2-oxa-4-azatetracyclo[6.3.1.1~6,10~.0~1,5~]tridecan-3-one	6.34093e+07	7.962e+07	1.25565	Up	0.295697	0.328437	0.388292	Others
SQH	1.62194e+07	2.0196e+07	1.24518	Up	0.444874	0.316355	0.632858	Others
SM 8:1;2O/13:1	8.93048e+06	1.10727e+07	1.23987	Up	0.313858	0.310194	1.38509	Others
Levodopa	2.08901e+07	2.58829e+07	1.239	Up	0.25251	0.309179	0.722946	Others
6-(3-hydroxybutan-2-yl)-5-(hydroxymethyl)-4-methoxy-2H-pyran-2-one	6.58144e+06	8.07973e+06	1.22765	Up	0.537713	0.295904	0.556008	Others
1-hydroxy-1-(4-methoxyphenyl)propan-2-yl 4-methoxybenzoate	1.61309e+07	1.97066e+07	1.22167	Up	0.836584	0.288855	0.235469	Others
4-(pentyloxy)benzene-1-carbohydrazide	7.46331e+06	9.0839e+06	1.21714	Up	0.54275	0.283495	0.573113	Others
N1-[3,5-di(trifluoromethyl)phenyl]-2-cyclopentyl-2-phenylacetamide	2.84223e+06	3.45214e+06	1.21459	Up	0.242729	0.280469	0.555876	Others
(2E)-4-Hydroxy-3,7-dimethyl-2,6-octadien-1-yl beta-D-glucopyranoside	4.96895e+07	5.98915e+07	1.20532	Up	0.101311	0.269412	0.593285	Others
7,8-Dihydroxycoumarin	1.25753e+07	1.49024e+07	1.18505	Up	0.473356	0.244946	0.279824	Others
Zolpidem-d6	8.54516e+06	1.00417e+07	1.17513	Up	0.370534	0.232816	0.360346	Others
17-AAG	703844	826597	1.1744	Up	0.664556	0.23193	0.669572	Others
MGMG (18:2)	8.58099e+07	1.0073e+08	1.17387	Up	0.387999	0.231278	0.776632	Others
1-(3-methoxy-2-nitrostyryl)pyrrolidine	4.6761e+08	5.48054e+08	1.17203	Up	0.499646	0.229014	0.201542	Others
2-(3,5-dimethyl-1H-pyrazol-4-yl)-5-methoxybenzoic acid	5.12212e+06	6.00006e+06	1.1714	Up	0.197152	0.228236	0.891172	Others
N-(9-oxodecyl)acetamide	1.45437e+07	1.70043e+07	1.16919	Up	0.385453	0.225505	0.44134	Others
WLH	1.69736e+07	1.98406e+07	1.16891	Up	0.893871	0.225164	0.697255	Others
Zaleplon-d4	4.4168e+06	5.15831e+06	1.16788	Up	0.401801	0.223896	0.770775	Others
DGDG O-15:1_3:0	5.68878e+06	6.60188e+06	1.16051	Up	0.383075	0.214758	0.309735	Others
ethyl 1-(4-acetyl-2-aminophenyl)piperidine-4-carboxylate	5.62888e+07	6.50578e+07	1.15579	Up	0.427163	0.208874	0.66639	Others
(-)-Norepinephrine N-hexoside	1.43586e+07	1.65573e+07	1.15312	Up	0.712421	0.205548	0.698631	Others
GPH	2.57476e+07	2.95934e+07	1.14937	Up	0.821284	0.200839	0.36664	Others
4-(beta-D-Glucopyranosyloxy)-2-methylenebutanoic acid	7.22168e+06	8.27067e+06	1.14526	Up	0.213363	0.19567	0.430424	Others
6,7-Dimethoxy-4-Methylcoumarin	3.81524e+06	4.35303e+06	1.14096	Up	0.29759	0.190243	0.670178	Others
Isosteviol	8.56506e+07	9.75673e+07	1.13913	Up	0.432339	0.187934	0.287454	Others
3-O-p-coumaroyl shikimic acid O-hexoside	1.15282e+07	1.31036e+07	1.13666	Up	0.364463	0.1848	0.464664	Others
3,4-dimethyl-N-[4-(4-methylpiperazino)benzyl]benzamide	84928.6	95485.5	1.1243	Up	0.966265	0.169031	0.405891	Others
5,5-dimethyl-3-morpholinocyclohex-2-en-1-one	4.91445e+07	5.48734e+07	1.11657	Up	0.527536	0.159079	0.560915	Others
AKK	4.32071e+07	4.76585e+07	1.10303	Up	0.397951	0.141466	0.364139	Others
Eurycomalactone	810611	894097	1.10299	Up	0.514542	0.141421	0.574831	Others
6,6-dimethyl-4-piperidino-5,6-dihydro-2H-thiine-2-thione	2.46227e+07	2.68787e+07	1.09162	Up	0.828621	0.126476	0.130064	Others
3,8,9-trihydroxy-10-propyl-3,4,5,8,9,10-hexahydro-2H-oxecin-2-one	2.99797e+08	3.27139e+08	1.0912	Up	0.445859	0.125916	0.414452	Others
2-(2-carboxy-2-methylpropyl)-4,6-dimethylbenzoic acid	4.35533e+06	4.74572e+06	1.08964	Up	0.461736	0.123845	0.142295	Others
Medicagenic acid	8.60707e+06	9.35787e+06	1.08723	Up	0.615807	0.120658	0.910273	Others
MGDG 18:3_22:4	3.87772e+06	4.20253e+06	1.08376	Up	0.525719	0.116048	0.590458	Others
4-fluoro-N-(4-piperidinophenyl)benzenesulfonamide	1.39558e+07	1.50653e+07	1.0795	Up	0.670671	0.11037	0.194328	Others
methyl 3,4,5-trihydroxycyclohex-1-ene-1-carboxylate	3.53647e+07	3.81311e+07	1.07822	Up	0.68331	0.108657	0.194946	Others
4-chloro-5-morpholino-2-quinoxalin-2-ylpyridazin-3(2H)-one	6.99384e+06	7.52408e+06	1.07582	Up	0.756573	0.105432	0.410761	Others
1-O-(3,4,5-Trimethoxybenzoyl)-beta-L-galactopyranose	1.68062e+06	1.80227e+06	1.07239	Up	0.838499	0.100828	0.364505	Others
N-(1,3-benzodioxol-5-yl)-2-methyl-5-(piperidinosulfonyl)-3-furamide	6.15906e+06	6.60113e+06	1.07178	Up	0.985575	0.100003	0.331672	Others
1-(3,4-dimethoxyphenyl)ethan-1-one oxime	7.31709e+07	7.8227e+07	1.0691	Up	0.689496	0.0963972	0.39228	Others
3-hydroxy-2-octylpentanedioic acid	1.30347e+06	1.38264e+06	1.06074	Up	0.530778	0.0850644	0.753414	Others
1-[4-(1-adamantyl)phenoxy]-3-piperidinopropan-2-ol hydrochloride	1.0019e+07	1.05547e+07	1.05347	Up	0.788392	0.0751431	0.386406	Others
Lupenone	459899	484265	1.05298	Up	0.73818	0.0744795	0.152363	Others
2-[5-(2-hydroxypropyl)oxolan-2-yl]propanoic acid	1.44884e+07	1.52128e+07	1.05	Up	0.96548	0.0703902	0.209791	Others
Octhilinone	8.29208e+06	8.7056e+06	1.04987	Up	0.586368	0.0702104	0.338241	Others
Senkyunolide A	1.78952e+08	1.86082e+08	1.03985	Up	0.763615	0.0563688	0.235797	Others
2-phenyl-2,4,6,7-tetrahydrothiino[4,3-c]pyrazol-3-ol	7.17232e+06	7.39298e+06	1.03077	Up	0.78674	0.0437165	0.497235	Others
2-Hydroxy-2-methyl-3-buten-1-yl beta-D-glucopyranoside	8.07832e+07	8.29844e+07	1.02725	Up	0.785875	0.0387853	0.490026	Others
Methyl arachidonate	5.20595e+06	5.33667e+06	1.02511	Up	0.870501	0.0357793	0.157337	Others
5-[4-(phenylsulfonyl)phenyl]-1H-pyrazole	6.68503e+06	6.83452e+06	1.02236	Up	0.905091	0.0319056	0.274369	Others
2-{1-[2-(1-benzothiophen-5-ylamino)-2-oxoethyl]cyclohexyl}acetic acid	5.25879e+07	5.3696e+07	1.02107	Up	0.748641	0.0300826	0.208835	Others
PG O-16:3_18:3	355481	362777	1.02053	Up	0.859059	0.0293128	0.146769	Others
N-[1-(4-methoxy-2-oxo-2H-pyran-6-yl)-2-methylbutyl]acetamide	2.182e+07	2.22671e+07	1.02049	Up	0.749367	0.0292619	0.186553	Others
3,5-dimethyl-1-phenyl-1,5-dihydro-4H-pyrazolo[4,3-c]quinolin-4-one	8.81746e+06	8.92762e+06	1.01249	Up	0.655997	0.0179126	0.594897	Others
LPC O-19:2	1.2494e+06	1.25715e+06	1.0062	Up	0.940271	0.00891617	0.307232	Others
3-(1-benzylpiperidin-4-yl)-3H-[1,2,3]triazolo[4,5-b]pyridine	4.19386e+07	4.19722e+07	1.0008	Up	0.988239	0.00115237	0.103193	Others
Isorhamnetin	1.58249e+06	4.60725e+06	2.9114	Up	0.00549049	1.54171	1.50298	Phenylpropanoids and polyketides
Hordatine B	1.66069e+06	3.68294e+06	2.21772	Up	0.00325172	1.14908	1.51763	Phenylpropanoids and polyketides
Tectorigenin	1.61404e+06	3.2432e+06	2.00937	Up	0.0296104	1.00674	1.27586	Phenylpropanoids and polyketides
Neosaxitoxin	5.3772e+06	9.86586e+06	1.83476	Up	0.0349791	0.875589	0.959983	Phenylpropanoids and polyketides
Schisandrin B	6.89243e+06	1.16558e+07	1.6911	Up	0.205104	0.757964	1.36347	Phenylpropanoids and polyketides
N1,N10-Dicoumaroyl spermidine	2.4243e+06	4.04396e+06	1.6681	Up	0.018306	0.738202	2.06805	Phenylpropanoids and polyketides
Quercitrin	6.40634e+06	1.02703e+07	1.60315	Up	0.318484	0.680913	0.612072	Phenylpropanoids and polyketides
Sinapic acid	767591	1.19238e+06	1.55341	Up	0.0703426	0.635439	1.22621	Phenylpropanoids and polyketides
Isoliquiritin	5.91504e+06	8.90387e+06	1.50529	Up	0.163728	0.590045	0.597966	Phenylpropanoids and polyketides
p-Coumaric acid ethyl ester	1.80243e+07	2.65888e+07	1.47516	Up	0.00111454	0.560875	1.18313	Phenylpropanoids and polyketides
Sinapinic acid	3.94742e+07	5.67672e+07	1.43809	Up	0.0017659	0.524149	0.625455	Phenylpropanoids and polyketides
Schisantherin E	3.24847e+07	4.61079e+07	1.41937	Up	0.24595	0.505253	0.578742	Phenylpropanoids and polyketides
3-Hydroxy-glabrol	1.05347e+07	1.47601e+07	1.4011	Up	0.116375	0.486556	0.817521	Phenylpropanoids and polyketides
N', N''-DiFeruloylspermidine	5.39177e+07	7.35569e+07	1.36424	Up	0.123221	0.448102	0.325277	Phenylpropanoids and polyketides
Methylophiopogonone A	1.09266e+07	1.46107e+07	1.33717	Up	0.0146346	0.419179	0.970532	Phenylpropanoids and polyketides
1-O-b-D-glucopyranosyl sinapate	7.64064e+07	1.01742e+08	1.3316	Up	0.019908	0.413156	0.335509	Phenylpropanoids and polyketides
Schisandrin C	2.75068e+06	3.6024e+06	1.30964	Up	0.114944	0.389169	0.758415	Phenylpropanoids and polyketides
Angeloyl-(+)-gomisin K3	3.33149e+06	4.27235e+06	1.28242	Up	0.0754456	0.358865	0.570585	Phenylpropanoids and polyketides
6-Methylcoumarin	1.84497e+06	2.36541e+06	1.28209	Up	0.271377	0.358498	0.743975	Phenylpropanoids and polyketides
Scopolin	4.82372e+08	6.14869e+08	1.27468	Up	0.314822	0.350134	0.260273	Phenylpropanoids and polyketides
p-Coumaric Acid	1.2549e+07	1.56245e+07	1.24508	Up	0.122155	0.31624	0.903004	Phenylpropanoids and polyketides
Plantagoside	2.21629e+07	2.73731e+07	1.23509	Up	0.639993	0.304615	0.187961	Phenylpropanoids and polyketides
Isovitexin	2.60833e+06	3.19556e+06	1.22514	Up	0.194598	0.292946	0.403953	Phenylpropanoids and polyketides
Vaccarin	2.26479e+07	2.67201e+07	1.1798	Up	0.0915272	0.238545	0.590001	Phenylpropanoids and polyketides
Praeruptorin E	1.87309e+07	2.19414e+07	1.17141	Up	0.55705	0.228241	0.220254	Phenylpropanoids and polyketides
Baohuoside II	3.34305e+06	3.89076e+06	1.16384	Up	0.281953	0.218887	0.600839	Phenylpropanoids and polyketides
Xanthohumol	4.77503e+06	5.51739e+06	1.15547	Up	0.0324182	0.208475	0.81855	Phenylpropanoids and polyketides
3-Phenyllactic acid	4.14585e+07	4.78772e+07	1.15482	Up	0.0706805	0.207672	0.301066	Phenylpropanoids and polyketides
Phloretin	3.38488e+06	3.877e+06	1.14539	Up	0.0334647	0.195835	0.20105	Phenylpropanoids and polyketides
Scopoletin	1.43894e+09	1.6454e+09	1.14348	Up	0.511888	0.193434	0.19339	Phenylpropanoids and polyketides
Eriodictyol	228461	257686	1.12792	Up	0.739657	0.17367	0.796702	Phenylpropanoids and polyketides
Isofraxidin	1.9682e+07	2.21256e+07	1.12416	Up	0.374057	0.168845	0.31843	Phenylpropanoids and polyketides
Esculin	1.78966e+07	1.94261e+07	1.08546	Up	0.573346	0.118312	0.18936	Phenylpropanoids and polyketides
Tangeretin	1.12244e+07	1.21757e+07	1.08476	Up	0.909081	0.117371	0.0762617	Phenylpropanoids and polyketides
Eriocitrin	1.06493e+06	1.11857e+06	1.05036	Up	0.726476	0.0708875	0.123181	Phenylpropanoids and polyketides
Milbemycin A4 oxime	1.32737e+07	1.37474e+07	1.03569	Up	0.807774	0.0505898	0.116695	Phenylpropanoids and polyketides
Caffeic acid	6.49648e+07	6.67943e+07	1.02816	Up	0.690421	0.0400678	0.255511	Phenylpropanoids and polyketides
Coumarin 6	1.85078e+06	1.89518e+06	1.02399	Up	0.773787	0.0342017	0.335459	Phenylpropanoids and polyketides
Amentoflavone	774162	778452	1.00554	Up	0.885033	0.00797342	0.100082	Phenylpropanoids and polyketides
Corylifol A	3.87234e+06	3.87702e+06	1.00121	Up	0.71432	0.00174362	0.15872	Phenylpropanoids and polyketides
Isoferulic Acid	5.27469e+07	5.28027e+07	1.00106	Up	0.976166	0.00152713	0.724284	Phenylpropanoids and polyketides
Lycorine	1.45097e+06	1.41019e+06	0.971896	Down	0.760149	-0.0411258	0.151848	Alkaloids and derivatives
Vinblastine	4.03844e+06	3.90239e+06	0.966312	Down	0.685115	-0.0494394	0.621061	Alkaloids and derivatives
Arecoline	5.02332e+07	4.59211e+07	0.914158	Down	0.776691	-0.129485	0.0786541	Alkaloids and derivatives
Homoharringtonine	3.5786e+06	3.22336e+06	0.900731	Down	0.817832	-0.150832	0.326611	Alkaloids and derivatives
Hyoscyamine	3.11887e+06	2.69702e+06	0.864742	Down	0.740411	-0.209658	0.653377	Alkaloids and derivatives
Oxysophocarpine	1.86675e+06	1.57176e+06	0.841976	Down	0.358924	-0.248149	0.453261	Alkaloids and derivatives
Rauwolscine hydrochloride	3.09846e+06	2.42124e+06	0.781434	Down	0.387742	-0.355805	0.400812	Alkaloids and derivatives
Quinidine	957411	726529	0.758848	Down	0.0736594	-0.398117	1.45132	Alkaloids and derivatives
Sinomenine	395839	299196	0.755852	Down	0.308991	-0.403825	0.929161	Alkaloids and derivatives
Raceanisodamine	2.26854e+06	1.63869e+06	0.722356	Down	0.200644	-0.469218	1.11618	Alkaloids and derivatives
lupinine	2.37303e+08	1.65356e+08	0.696814	Down	0.113575	-0.521155	0.433611	Alkaloids and derivatives
Hirsuteine	2.30411e+07	1.50025e+07	0.651118	Down	0.130128	-0.619009	0.623114	Alkaloids and derivatives
Piperine	2.62191e+07	1.66482e+07	0.634965	Down	0.110615	-0.65525	1.11849	Alkaloids and derivatives
Ecgonine	1.47629e+07	9.2707e+06	0.627973	Down	0.0551754	-0.671225	0.451692	Alkaloids and derivatives
Ecgonine methyl ester	1.25791e+09	7.77518e+08	0.618104	Down	0.0375229	-0.694078	0.388529	Alkaloids and derivatives
Brucine	169039	100004	0.591604	Down	0.168525	-0.757295	0.681038	Alkaloids and derivatives
Palmaturbine	1.37214e+07	8.0356e+06	0.585627	Down	0.000723994	-0.771946	1.58251	Alkaloids and derivatives
Tropine	9.85349e+07	5.66281e+07	0.5747	Down	0.0101875	-0.799119	1.43709	Alkaloids and derivatives
Coptisine	2.46059e+07	1.17315e+07	0.476776	Down	0.079833	-1.06862	1.10703	Alkaloids and derivatives
(+)-Isocorynoline	807754	377541	0.467396	Down	0.04741	-1.09728	1.78529	Alkaloids and derivatives
Ergocristine	7.26788e+06	3.33009e+06	0.458193	Down	0.299289	-1.12597	0.991986	Alkaloids and derivatives
Reserpine	3.29573e+06	1.20945e+06	0.366976	Down	0.0102171	-1.44624	0.996022	Alkaloids and derivatives
Vindoline	906276	314195	0.346688	Down	0.0276967	-1.52829	1.64772	Alkaloids and derivatives
Cinchonine	1.80747e+06	487842	0.269903	Down	0.20018	-1.88949	1.43014	Alkaloids and derivatives
Trigonelline	2.31692e+09	5.70423e+08	0.246199	Down	0.00232508	-2.0221	1.27708	Alkaloids and derivatives
MJN110	5.08354e+06	4.89471e+06	0.962855	Down	0.642194	-0.0546098	0.247049	Benzenoids
alpha-Asarone	8.04028e+06	7.67893e+06	0.955058	Down	0.597681	-0.0663402	0.272938	Benzenoids
3-Hydroxyhippuric Acid	1.74567e+06	1.64497e+06	0.942317	Down	0.224554	-0.0857163	0.0868789	Benzenoids
Hydroxytyrosol	2.63652e+07	2.46249e+07	0.933993	Down	0.920053	-0.0985157	0.122531	Benzenoids
Leonurine	3.34542e+06	3.11286e+06	0.930484	Down	0.807299	-0.103947	0.438529	Benzenoids
Pyrogallol	6.11398e+08	5.64032e+08	0.922527	Down	0.485445	-0.116336	0.355348	Benzenoids
Methyl N-(4-chlorophenyl)-(dimethylamino)methanimidothioate	3.3273e+07	3.05981e+07	0.919606	Down	0.496067	-0.120912	0.323827	Benzenoids
4-Ethylphenol	8.15695e+08	7.49369e+08	0.918687	Down	0.358124	-0.122354	0.634669	Benzenoids
2,6-Xylidine	6.62064e+09	6.01634e+09	0.908725	Down	0.487384	-0.138084	0.62255	Benzenoids
p-Aminocinnamic acid	1.37068e+08	1.24294e+08	0.906804	Down	0.830438	-0.141137	0.723702	Benzenoids
Bisphenol G	1.16729e+07	1.04856e+07	0.89829	Down	0.423935	-0.154747	0.470852	Benzenoids
Pterosin B	3.29953e+07	2.94049e+07	0.891184	Down	0.527673	-0.166204	0.358918	Benzenoids
Shikonin	9.41037e+06	8.33164e+06	0.885368	Down	0.857434	-0.17565	0.142918	Benzenoids
Sulfosalicylic acid	713701	628693	0.880891	Down	0.195212	-0.182964	0.502764	Benzenoids
6-Paradol	1.14107e+07	1.00248e+07	0.878548	Down	0.526181	-0.186807	1.04156	Benzenoids
Acetanilide	4.43048e+08	3.88206e+08	0.876217	Down	0.62644	-0.19064	0.272121	Benzenoids
Isoeugenol	6.14155e+07	5.35416e+07	0.871793	Down	0.388724	-0.197943	0.463998	Benzenoids
Monobutyl phthalate	1.60408e+07	1.38974e+07	0.866379	Down	0.0917774	-0.206929	0.329375	Benzenoids
m-Cresol	2.14514e+08	1.85826e+08	0.866264	Down	0.364766	-0.207122	0.541472	Benzenoids
3-Hydroxynaphthalene-2,7-Disulphonic acid	1.43574e+07	1.23763e+07	0.862012	Down	0.484373	-0.21422	0.475102	Benzenoids
Benzoic acid	1.63517e+08	1.40567e+08	0.859651	Down	0.255908	-0.218176	0.663519	Benzenoids
Nonivamide	1.00262e+07	8.54721e+06	0.852486	Down	0.180973	-0.230252	0.524712	Benzenoids
3-Hydroxybenzoic acid	2.35351e+07	1.96244e+07	0.833838	Down	0.139264	-0.262161	0.569255	Benzenoids
Isohomovanillic acid	1.80707e+07	1.50614e+07	0.833472	Down	0.502628	-0.262795	0.476345	Benzenoids
beta,beta-Dimethylacrylalkannin	5.20927e+06	4.31624e+06	0.828569	Down	0.531074	-0.271307	0.50937	Benzenoids
P-Aminohippuric Acid	2.38392e+06	1.967e+06	0.825108	Down	0.0756335	-0.277345	0.714097	Benzenoids
Gallic acid	2.73418e+06	2.23736e+06	0.818291	Down	0.607962	-0.289313	0.606496	Benzenoids
5-[(Benzoyloxy)methyl]-4,5,6-trihydroxy-2-cyclohexen-1-yl benzoate	3.04796e+06	2.49345e+06	0.818072	Down	0.500992	-0.2897	0.223792	Benzenoids
Isovanillin	3.51725e+07	2.86978e+07	0.815916	Down	0.903487	-0.293508	1.57345	Benzenoids
P-Toluenesulfonic acid	2.24352e+07	1.81221e+07	0.807752	Down	0.191483	-0.308016	0.409491	Benzenoids
Capsaicin	2.59011e+07	2.06975e+07	0.799094	Down	0.184967	-0.323562	0.568386	Benzenoids
Salicylic acid	1.54196e+07	1.20422e+07	0.780965	Down	0.428355	-0.356671	0.439368	Benzenoids
Homoveratrumic acid	2.29758e+07	1.76973e+07	0.770257	Down	0.34667	-0.376589	0.883736	Benzenoids
Eugenyl acetate	6.82848e+06	5.20814e+06	0.762708	Down	0.2913	-0.390797	1.00612	Benzenoids
5-Phenyl-2,4-pentadienoic acid	3.49477e+06	2.54886e+06	0.729335	Down	0.102759	-0.455347	1.00903	Benzenoids
Demethylzeylasteral	556051	400587	0.720415	Down	0.0920141	-0.4731	0.946594	Benzenoids
2,4-Dimethylbenzaldehyde	6.07338e+07	4.33735e+07	0.714157	Down	0.0218747	-0.485687	0.95717	Benzenoids
Ethyl gallate	1.85565e+07	1.31231e+07	0.707197	Down	0.173031	-0.499816	0.568028	Benzenoids
Lawsone	5.89066e+06	4.1368e+06	0.702264	Down	0.0273112	-0.509914	1.17631	Benzenoids
TBHQ	3.68894e+07	2.54291e+07	0.689333	Down	0.00995724	-0.536728	1.42636	Benzenoids
Benzamide	4.33394e+07	2.9848e+07	0.688703	Down	0.0949992	-0.538045	1.46888	Benzenoids
Deoxyarbutin	4.81594e+07	3.29887e+07	0.684989	Down	0.118685	-0.545847	0.964227	Benzenoids
Amisulpride N-oxide	1.56846e+06	1.04277e+06	0.664835	Down	0.615273	-0.588932	0.481644	Benzenoids
Anacardic acid	7.01136e+07	4.60324e+07	0.65654	Down	0.144772	-0.607046	0.882498	Benzenoids
Cinnamyl acetate	1.14748e+08	7.51332e+07	0.654769	Down	0.119118	-0.610942	1.25679	Benzenoids
Catechol	8.92085e+07	5.72479e+07	0.641731	Down	0.1948	-0.639959	0.911843	Benzenoids
lactucopicrin	1.08879e+07	6.74663e+06	0.619647	Down	0.127167	-0.690481	1.12236	Benzenoids
Homovanillic acid	4.48702e+06	2.78033e+06	0.619639	Down	0.115372	-0.6905	0.993188	Benzenoids
Epinephrine	8.4923e+06	5.18717e+06	0.610809	Down	0.013887	-0.711207	0.617551	Benzenoids
N-Feruloylspermidine	3.23161e+08	1.96361e+08	0.607626	Down	0.0872155	-0.718745	0.325407	Benzenoids
10-Gingerol	1.14244e+08	6.84135e+07	0.598836	Down	0.0333572	-0.739768	1.38476	Benzenoids
4-Anisic acid	1.4403e+07	8.4597e+06	0.587357	Down	0.0893388	-0.76769	0.709931	Benzenoids
Hydroxyhomosildenafil	6.04228e+06	3.53816e+06	0.585566	Down	0.0220849	-0.772095	1.43693	Benzenoids
Sulfamethazine	2.12342e+06	1.2304e+06	0.579442	Down	0.258887	-0.787263	0.967855	Benzenoids
N-Sinapoylputrescine	4.66495e+07	2.67283e+07	0.572959	Down	0.0420789	-0.803497	1.09387	Benzenoids
Antiarol	5.77488e+08	2.99599e+08	0.518796	Down	0.194443	-0.94676	0.740161	Benzenoids
Tyramine	1.59429e+09	7.85435e+08	0.492654	Down	0.0505373	-1.02135	1.57686	Benzenoids
Sattabacin	3.26877e+08	1.59916e+08	0.489225	Down	0.00601732	-1.03143	0.74806	Benzenoids
4-Methylcatechol	4.25698e+07	2.02836e+07	0.47648	Down	0.0276248	-1.06951	1.70789	Benzenoids
nor-6β-Oxycodol	1.56065e+07	6.9071e+06	0.442578	Down	0.0380869	-1.176	1.32663	Benzenoids
Methyl syringate	1.74679e+07	6.04702e+06	0.34618	Down	0.0539293	-1.53041	1.36752	Benzenoids
N-Benzylformamide	1.07619e+08	3.04182e+07	0.282648	Down	0.0406673	-1.82292	1.74616	Benzenoids
5-Aminosalicylic Acid	2.03183e+07	5.68908e+06	0.279997	Down	0.0112489	-1.83652	1.85353	Benzenoids
Sinapyl Alcohol	1.52075e+07	4.08571e+06	0.268664	Down	0.00191085	-1.89612	1.69041	Benzenoids
2-Phenylacetamide	4.58382e+08	1.20302e+08	0.26245	Down	0.0803788	-1.92988	1.8378	Benzenoids
Hordenine	1.8021e+07	4.58656e+06	0.254512	Down	0.048981	-1.9742	1.82127	Benzenoids
Anise oil	6.09983e+08	1.55006e+08	0.254115	Down	0.000814397	-1.97644	1.29087	Benzenoids
Honokiol	5.09379e+06	1.10478e+06	0.216888	Down	0.00283214	-2.20498	1.93178	Benzenoids
1,3,5-Trimethoxybenzene	2.60773e+07	4.84065e+06	0.185627	Down	0.0816213	-2.42952	1.60267	Benzenoids
Bisulfurous Acid	1.7432e+06	1.28999e+06	0.740013	Down	0.273389	-0.434377	1.15347	Homogeneous non-metal compounds
Colchicine	2.12485e+06	940132	0.442447	Down	0.0824361	-1.17642	1.81974	Hydrocarbon derivatives
Liriopemuscaribaily saponins C	4.40819e+06	3.13142e+06	0.710364	Down	0.192083	-0.49337	0.889078	Hydrocarbons
Fragransin A2	2.01282e+06	1.80957e+06	0.899024	Down	0.470792	-0.153569	0.70508	Lignans, neolignans and related compounds
Wulignan A1	2.79108e+06	2.48251e+06	0.889446	Down	0.345122	-0.169021	0.366979	Lignans, neolignans and related compounds
(+)-epipinoresinol-4-O-beta-D-glucoside	4.01507e+06	3.26342e+06	0.812794	Down	0.331037	-0.299039	0.791948	Lignans, neolignans and related compounds
Tricin 4'-O-(beta-guaiacylglyceryl) ether	1.44521e+07	1.16807e+07	0.808235	Down	0.429756	-0.307154	0.702471	Lignans, neolignans and related compounds
Wikstromol	8.61894e+06	6.65424e+06	0.772048	Down	0.602615	-0.373237	0.213108	Lignans, neolignans and related compounds
Nordihydroguaiaretic acid	3.21167e+06	2.41555e+06	0.752117	Down	0.149006	-0.410971	0.9761	Lignans, neolignans and related compounds
(-)-Arctigenin	1.79923e+06	1.28228e+06	0.712684	Down	0.108102	-0.488666	0.908692	Lignans, neolignans and related compounds
Secoisolariciresinol diglucoside	3.84972e+08	2.72744e+08	0.708476	Down	0.0967604	-0.497209	0.901344	Lignans, neolignans and related compounds
Arctigenin-4'-O-beta-Gentiobioside	3.17697e+07	2.20933e+07	0.69542	Down	0.0232931	-0.524044	1.56125	Lignans, neolignans and related compounds
Pinoresinol Diglucoside	2.41042e+07	1.29864e+07	0.538761	Down	0.00416129	-0.892281	1.56234	Lignans, neolignans and related compounds
Myrislignan	2.23917e+07	9.59974e+06	0.428719	Down	0.00343427	-1.2219	1.36225	Lignans, neolignans and related compounds
Momordin Ic	3.2875e+08	3.26948e+08	0.994518	Down	0.937313	-0.00793085	0.0492971	Lipids and lipid-like molecules
Monoolein	1.36818e+07	1.35334e+07	0.989154	Down	0.874054	-0.0157323	0.270243	Lipids and lipid-like molecules
Lysopa 18:0	2.00102e+06	1.9787e+06	0.988842	Down	0.920943	-0.0161881	0.23697	Lipids and lipid-like molecules
N-Acetylsphingosine	3.17431e+06	3.12736e+06	0.985208	Down	0.702589	-0.0214992	0.41677	Lipids and lipid-like molecules
Notoginsenoside R1	444664	435407	0.979181	Down	0.992695	-0.0303529	0.348361	Lipids and lipid-like molecules
(-)-Caryophyllene oxide	6.30177e+07	6.16433e+07	0.97819	Down	0.828601	-0.031813	0.171375	Lipids and lipid-like molecules
Phytanic acid	234859	228727	0.973894	Down	0.881189	-0.0381636	0.221417	Lipids and lipid-like molecules
Estrone sulfate	5.39073e+06	5.24945e+06	0.973793	Down	0.833805	-0.0383133	0.575378	Lipids and lipid-like molecules
Glycyrrhizin	2.2671e+06	2.19738e+06	0.969245	Down	0.699819	-0.0450668	0.421198	Lipids and lipid-like molecules
Tetradecanedioic acid	7.61657e+06	7.35572e+06	0.965753	Down	0.729274	-0.0502741	0.225146	Lipids and lipid-like molecules
Monensin	1.60008e+07	1.54478e+07	0.96544	Down	0.874429	-0.0507415	0.319902	Lipids and lipid-like molecules
9-Oxo-10(E),12(E)-octadecadienoic acid	1.25548e+09	1.21051e+09	0.964181	Down	0.864937	-0.0526244	0.302041	Lipids and lipid-like molecules
2-Arachidonyl Glycerol ether	5.1864e+06	4.98121e+06	0.960437	Down	0.947503	-0.0582376	0.0464515	Lipids and lipid-like molecules
Capric acid	8.10048e+07	7.72791e+07	0.954006	Down	0.712207	-0.0679292	0.543646	Lipids and lipid-like molecules
Ruscogenin	1.92598e+06	1.83722e+06	0.953913	Down	0.64684	-0.0680707	0.150732	Lipids and lipid-like molecules
(+/-)9(10)-EpOME	8.05859e+07	7.63175e+07	0.947033	Down	0.929723	-0.0785139	0.0380741	Lipids and lipid-like molecules
Ciprostene	2.20169e+07	2.067e+07	0.938827	Down	0.676069	-0.0910687	0.0970958	Lipids and lipid-like molecules
Etiocholanolone	4.55292e+07	4.27413e+07	0.938768	Down	0.930282	-0.0911599	0.197125	Lipids and lipid-like molecules
Prostaglandin A2	2.18517e+07	2.05119e+07	0.938686	Down	0.864247	-0.0912852	0.126844	Lipids and lipid-like molecules
Docosatrienoic acid	3.47464e+06	3.25168e+06	0.935832	Down	0.833273	-0.0956786	0.61461	Lipids and lipid-like molecules
12-Oxo phytodienoic acid	3.8679e+08	3.61772e+08	0.935317	Down	0.758951	-0.0964733	0.158879	Lipids and lipid-like molecules
Heptadecanoic Acid	2.96471e+06	2.77186e+06	0.934952	Down	0.697139	-0.0970361	0.304672	Lipids and lipid-like molecules
Yuheinoside	8.71888e+06	8.10576e+06	0.929678	Down	0.54864	-0.105197	0.170688	Lipids and lipid-like molecules
11(Z),14(Z),17(Z)-Eicosatrienoic acid	3.22228e+06	2.99489e+06	0.929433	Down	0.680046	-0.105578	0.697665	Lipids and lipid-like molecules
13,14-Dihydro-15-keto Prostaglandin E2	6.56536e+06	6.09484e+06	0.928333	Down	0.676456	-0.107285	0.0986509	Lipids and lipid-like molecules
Saikosaponin B4	793702	735582	0.926774	Down	0.594783	-0.10971	0.22624	Lipids and lipid-like molecules
Vitamin D2	506512	469316	0.926564	Down	0.680724	-0.110037	0.211493	Lipids and lipid-like molecules
LPE 20:4	844482	777781	0.921016	Down	0.727644	-0.118702	0.584949	Lipids and lipid-like molecules
Cholecalciferol	4.0907e+06	3.75748e+06	0.918541	Down	0.487952	-0.122583	0.439187	Lipids and lipid-like molecules
Lauric acid ethyl ester	3.66067e+06	3.35627e+06	0.916845	Down	0.59186	-0.125249	0.309996	Lipids and lipid-like molecules
5-OxoETE	7.32383e+07	6.70161e+07	0.915042	Down	0.824894	-0.12809	0.102666	Lipids and lipid-like molecules
Nomilin	1.92583e+06	1.76006e+06	0.913924	Down	0.964003	-0.129854	0.529138	Lipids and lipid-like molecules
Corticosterone	1.57557e+08	1.43983e+08	0.913844	Down	0.77117	-0.12998	0.329562	Lipids and lipid-like molecules
15-Deoxy-Δ12,14-prostaglandin J2-2-glycerol ester	3.31489e+08	3.01867e+08	0.91064	Down	0.547093	-0.135047	0.229037	Lipids and lipid-like molecules
8-iso Prostaglandin A2	1.41219e+06	1.2833e+06	0.908729	Down	0.738943	-0.138078	0.649545	Lipids and lipid-like molecules
Dihydroartemisinic acid	7.53625e+06	6.84553e+06	0.908346	Down	0.830588	-0.138686	0.201186	Lipids and lipid-like molecules
Tsugaric acid A	1.21987e+06	1.10456e+06	0.905477	Down	0.97224	-0.14325	0.57321	Lipids and lipid-like molecules
Citraconic acid	1.26526e+08	1.14371e+08	0.903929	Down	0.460571	-0.145718	0.538342	Lipids and lipid-like molecules
Prostaglandin H2	5.66494e+06	5.10272e+06	0.900755	Down	0.58095	-0.150793	0.636023	Lipids and lipid-like molecules
trans-beta-Ionone	5.10694e+08	4.59936e+08	0.90061	Down	0.222082	-0.151025	0.709669	Lipids and lipid-like molecules
(-)-alpha-Pinene	2.00538e+08	1.79862e+08	0.896895	Down	0.227148	-0.15699	0.731324	Lipids and lipid-like molecules
LysoPC 15:1	2.01491e+07	1.8055e+07	0.896066	Down	0.80914	-0.158322	0.495141	Lipids and lipid-like molecules
Gossypol	4.28711e+06	3.83461e+06	0.894449	Down	0.528685	-0.160928	0.156909	Lipids and lipid-like molecules
1a,1b-Dihomo prostaglandin E1	1.90396e+06	1.70242e+06	0.894142	Down	0.534366	-0.161424	0.613934	Lipids and lipid-like molecules
Lobetyolin	2.87757e+07	2.56266e+07	0.890564	Down	0.943799	-0.167208	0.279967	Lipids and lipid-like molecules
Yamogenin	2.30149e+06	2.04913e+06	0.890348	Down	0.667931	-0.167559	0.441994	Lipids and lipid-like molecules
Germacrone	3.53383e+08	3.13822e+08	0.888052	Down	0.156091	-0.171284	0.692204	Lipids and lipid-like molecules
LysoPC 15:0	3.48891e+07	3.07666e+07	0.881838	Down	0.919951	-0.181414	0.262078	Lipids and lipid-like molecules
Nuzhenide	4.25252e+06	3.74807e+06	0.881377	Down	0.617517	-0.182169	0.512309	Lipids and lipid-like molecules
LPS 18:3	2.15695e+07	1.89948e+07	0.880632	Down	0.834595	-0.183389	0.200671	Lipids and lipid-like molecules
LPA 16:1	2.34874e+06	2.05393e+06	0.874482	Down	0.522768	-0.193499	0.732956	Lipids and lipid-like molecules
Senegenin	765684	668025	0.872456	Down	0.739684	-0.196846	0.264712	Lipids and lipid-like molecules
Geranyl monophosphate	7.93778e+06	6.89005e+06	0.868007	Down	0.725499	-0.204221	0.239664	Lipids and lipid-like molecules
Coenzyme Q2	2.49299e+07	2.15329e+07	0.863736	Down	0.53333	-0.211337	0.443205	Lipids and lipid-like molecules
beta-Caryophyllene	6.12789e+08	5.29169e+08	0.863542	Down	0.0860753	-0.211662	0.849028	Lipids and lipid-like molecules
Bicyclo Prostaglandin E2	1.39833e+07	1.20747e+07	0.863513	Down	0.848556	-0.21171	0.294795	Lipids and lipid-like molecules
Przewaquinone A	7.26789e+06	6.26688e+06	0.86227	Down	0.325495	-0.213789	0.378732	Lipids and lipid-like molecules
15-epi Prostaglandin A1	2.86095e+06	2.46559e+06	0.861805	Down	0.14357	-0.214566	0.201513	Lipids and lipid-like molecules
Enoxolone	5.99013e+06	5.15297e+06	0.860243	Down	0.0365126	-0.217184	0.469585	Lipids and lipid-like molecules
Perillyl alcohol	2.39582e+08	2.05837e+08	0.859151	Down	0.11349	-0.219017	0.915093	Lipids and lipid-like molecules
Aldosterone	2.06024e+06	1.7659e+06	0.857135	Down	0.690431	-0.222405	0.469831	Lipids and lipid-like molecules
Brassinolide	4.94779e+06	4.22989e+06	0.854905	Down	0.42965	-0.226164	0.424436	Lipids and lipid-like molecules
Progesterone	1.60088e+08	1.36752e+08	0.854231	Down	0.3715	-0.227301	0.188498	Lipids and lipid-like molecules
(9cis)-Retinal	1.21968e+08	1.04179e+08	0.854156	Down	0.0744105	-0.227428	0.570441	Lipids and lipid-like molecules
10-Nitrolinoleate	1.36912e+08	1.16429e+08	0.850391	Down	0.425764	-0.233801	1.02113	Lipids and lipid-like molecules
Thromboxane B2	6.80764e+06	5.74757e+06	0.844282	Down	0.303223	-0.244203	0.604903	Lipids and lipid-like molecules
Lysopa 16:0	2.12685e+06	1.78556e+06	0.839533	Down	0.344357	-0.252341	0.334012	Lipids and lipid-like molecules
20-Hydroxy-(5Z,8Z,11Z,14Z)-eicosatetraenoic acid	5.6047e+06	4.68778e+06	0.836402	Down	0.741004	-0.257732	0.298342	Lipids and lipid-like molecules
All trans retinal	1.19768e+08	1.00148e+08	0.836181	Down	0.203164	-0.258113	0.641074	Lipids and lipid-like molecules
Ganoderic acid H	1.8146e+08	1.51541e+08	0.835122	Down	0.645899	-0.259941	0.286968	Lipids and lipid-like molecules
Tanshinlactone	544505	454654	0.834986	Down	0.0271661	-0.260177	0.444236	Lipids and lipid-like molecules
LysoPC 12:1	2.63908e+06	2.19096e+06	0.830198	Down	0.179632	-0.268473	0.911742	Lipids and lipid-like molecules
Saikosaponin C	795185	659058	0.828812	Down	0.614104	-0.270884	0.523393	Lipids and lipid-like molecules
Imperialine	674280	557701	0.827105	Down	0.806399	-0.273857	0.244351	Lipids and lipid-like molecules
(±)-Abscisic acid	4.22859e+07	3.47392e+07	0.821531	Down	0.451699	-0.283613	0.68885	Lipids and lipid-like molecules
LPI 17:2	2.47951e+06	2.03563e+06	0.82098	Down	0.38921	-0.284581	1.30919	Lipids and lipid-like molecules
DL-Panthenol	1.61769e+07	1.32412e+07	0.818526	Down	0.397221	-0.2889	0.459505	Lipids and lipid-like molecules
Ganoderiol A	2.03183e+06	1.6631e+06	0.818526	Down	0.422555	-0.288901	0.878458	Lipids and lipid-like molecules
MAG (18:3)	5.34209e+09	4.35251e+09	0.814758	Down	0.317909	-0.295556	0.97517	Lipids and lipid-like molecules
Gingerglycolipid B	2.31713e+08	1.88655e+08	0.814175	Down	0.539981	-0.296588	0.766212	Lipids and lipid-like molecules
2-Ethylbutyric Acid	3.85598e+06	3.13647e+06	0.813404	Down	0.673345	-0.297956	0.560478	Lipids and lipid-like molecules
Timosaponin A1	1.54649e+07	1.25495e+07	0.811478	Down	0.304524	-0.301375	1.03068	Lipids and lipid-like molecules
Docosanamide	3.02801e+07	2.4559e+07	0.81106	Down	0.184122	-0.302119	0.718833	Lipids and lipid-like molecules
Triptophenolide	4.96551e+06	4.02102e+06	0.809789	Down	0.210606	-0.304382	0.716575	Lipids and lipid-like molecules
trans-10-Heptadecenoic Acid	1.17154e+08	9.47088e+07	0.808411	Down	0.56814	-0.306839	0.24045	Lipids and lipid-like molecules
Benzoylpaeoniflorin	1.63274e+07	1.31743e+07	0.806883	Down	0.893795	-0.309568	0.198356	Lipids and lipid-like molecules
2,3-Dinor-8-epi-prostaglandin F2α	7.45695e+07	6.01441e+07	0.80655	Down	0.206564	-0.310165	1.11145	Lipids and lipid-like molecules
Tigogenin	6.46208e+06	5.17764e+06	0.801234	Down	0.121422	-0.319704	1.3543	Lipids and lipid-like molecules
Arachidonoyl amide	1.67285e+07	1.33939e+07	0.800666	Down	0.194419	-0.320728	0.781041	Lipids and lipid-like molecules
2-Hydroxymyristic acid	3.66146e+06	2.92263e+06	0.798214	Down	0.467123	-0.325152	0.351955	Lipids and lipid-like molecules
Ginsenoside Rb1	8.28673e+06	6.5041e+06	0.784882	Down	0.198783	-0.349453	0.515733	Lipids and lipid-like molecules
(R)-3-Hydroxy myristic acid	6.95292e+07	5.42342e+07	0.78002	Down	0.474815	-0.358417	0.272756	Lipids and lipid-like molecules
Sorbic acid	2.3847e+08	1.85256e+08	0.776852	Down	0.341881	-0.364288	0.487067	Lipids and lipid-like molecules
LPS 18:2	8.76627e+07	6.79205e+07	0.774794	Down	0.16362	-0.368116	0.472376	Lipids and lipid-like molecules
Cinobufagin	1.29876e+06	1.00411e+06	0.773128	Down	0.215199	-0.371222	0.900337	Lipids and lipid-like molecules
16-Hydroxyhexadecanoic acid	6.80489e+08	5.2367e+08	0.76955	Down	0.792291	-0.377912	0.106386	Lipids and lipid-like molecules
Phytolaccagenin	9.66683e+06	7.43205e+06	0.76882	Down	0.236885	-0.379283	0.653943	Lipids and lipid-like molecules
Lysopc 20:0	805330	618824	0.76841	Down	0.459454	-0.380052	0.560446	Lipids and lipid-like molecules
LPA 18:2	9.20751e+06	6.98483e+06	0.758601	Down	0.210645	-0.398586	0.57701	Lipids and lipid-like molecules
Tianshic acid	1.3147e+08	9.97291e+07	0.75857	Down	0.328073	-0.398646	0.997245	Lipids and lipid-like molecules
2-Arachidonoyl glycerol	4.62385e+06	3.50712e+06	0.758486	Down	0.218034	-0.398805	0.622595	Lipids and lipid-like molecules
Denin	3.56154e+09	2.70062e+09	0.758272	Down	0.112095	-0.399213	1.11576	Lipids and lipid-like molecules
8,12-iso-iPF2α-VI	3.02707e+07	2.27876e+07	0.752796	Down	0.276667	-0.40967	0.679279	Lipids and lipid-like molecules
R-Notoginsenoside R2	1.54391e+06	1.16063e+06	0.751749	Down	0.35306	-0.411677	0.724061	Lipids and lipid-like molecules
Testosterone sulfate	1.39059e+06	1.04311e+06	0.750123	Down	0.412754	-0.414802	0.356311	Lipids and lipid-like molecules
Methyl myristate	2.59314e+06	1.94038e+06	0.748274	Down	0.101943	-0.418361	0.897168	Lipids and lipid-like molecules
1-Linoleoyl-Rac-Glycerol	5.17582e+06	3.8728e+06	0.748249	Down	0.511635	-0.41841	0.409748	Lipids and lipid-like molecules
Palmitoleic acid	1.66937e+07	1.24881e+07	0.748076	Down	0.112904	-0.418744	0.895733	Lipids and lipid-like molecules
Apo-13-zeaxanthinone	5.50387e+06	4.08722e+06	0.742609	Down	0.51343	-0.429326	0.487396	Lipids and lipid-like molecules
Tanshinone IIA	9.57717e+06	7.09243e+06	0.740556	Down	0.742838	-0.43332	0.440974	Lipids and lipid-like molecules
3-Methoxy prostaglandin F1α	2.57491e+07	1.90505e+07	0.739854	Down	0.0582518	-0.434688	1.25405	Lipids and lipid-like molecules
LPI 16:1	8.10728e+06	5.97688e+06	0.737223	Down	0.476573	-0.439826	0.709083	Lipids and lipid-like molecules
15(R)-15-Methyl prostaglandin A2	6.07635e+06	4.46982e+06	0.73561	Down	0.143035	-0.442988	0.692705	Lipids and lipid-like molecules
Madecassic acid	1.53888e+07	1.13031e+07	0.7345	Down	0.583633	-0.445166	1.18127	Lipids and lipid-like molecules
Dibutyl maleate	1.3304e+07	9.76289e+06	0.73383	Down	0.0557663	-0.446482	0.857092	Lipids and lipid-like molecules
2-Hydroxy-2-methylbutanoic acid	1.13283e+06	829628	0.73235	Down	0.0178754	-0.449395	0.500956	Lipids and lipid-like molecules
Curcumol	1.81416e+06	1.32229e+06	0.72887	Down	0.0499058	-0.456267	0.29096	Lipids and lipid-like molecules
3,3-Dimethylglutaric acid	2.80565e+07	2.04312e+07	0.728218	Down	0.0321064	-0.457558	0.61511	Lipids and lipid-like molecules
11-Deoxy prostaglandin F1α	3.38118e+07	2.44441e+07	0.722946	Down	0.0513094	-0.46804	1.48327	Lipids and lipid-like molecules
Bilobalide	4.13271e+08	2.98564e+08	0.722442	Down	0.166602	-0.469046	0.51743	Lipids and lipid-like molecules
Deoxycorticosterone 21-glucoside	3.69327e+06	2.65745e+06	0.719538	Down	0.0940583	-0.474857	0.567665	Lipids and lipid-like molecules
Polyphyllin V	3.99309e+08	2.86654e+08	0.717874	Down	0.12283	-0.478197	1.60267	Lipids and lipid-like molecules
Cistanoside F	1.51647e+07	1.0753e+07	0.709079	Down	0.0783509	-0.495981	0.550615	Lipids and lipid-like molecules
Deoxynivalenol	3.19849e+07	2.26095e+07	0.70688	Down	0.125985	-0.500462	1.41578	Lipids and lipid-like molecules
Cuminaldehyde	6.46901e+08	4.55118e+08	0.703535	Down	0.102416	-0.507305	0.864609	Lipids and lipid-like molecules
18-β-Glycyrrhetinic acid	1.85083e+06	1.27521e+06	0.688992	Down	0.196393	-0.53744	0.679709	Lipids and lipid-like molecules
LPA 18:3	2.181e+06	1.4941e+06	0.685052	Down	0.257582	-0.545714	0.495619	Lipids and lipid-like molecules
Crocetin	1.62248e+07	1.11062e+07	0.684519	Down	0.0464106	-0.546838	1.31861	Lipids and lipid-like molecules
Sugiol	5.1234e+06	3.47362e+06	0.677991	Down	0.0335841	-0.560662	0.895418	Lipids and lipid-like molecules
LPC 16:0	1.09914e+08	7.44242e+07	0.677111	Down	0.206261	-0.562537	0.977177	Lipids and lipid-like molecules
Prostaglandin E2	2.92595e+07	1.97548e+07	0.67516	Down	0.0263597	-0.566699	1.42166	Lipids and lipid-like molecules
Toosendanin	1.38808e+06	933120	0.672239	Down	0.0706135	-0.572954	1.64087	Lipids and lipid-like molecules
Gracillin	1.91748e+08	1.28429e+08	0.669778	Down	0.273664	-0.578245	1.34647	Lipids and lipid-like molecules
Tetranor-12R-HETE	5.12713e+06	3.40589e+06	0.664289	Down	0.114011	-0.590117	0.479142	Lipids and lipid-like molecules
2-Methylpentanedioic acid	1.5541e+07	1.02621e+07	0.660322	Down	0.122803	-0.598758	0.809377	Lipids and lipid-like molecules
(+)-Dihydrojasmonic acid	1.95532e+07	1.28916e+07	0.659309	Down	0.412454	-0.600974	0.324864	Lipids and lipid-like molecules
LPE 18:1	3.07532e+06	2.00461e+06	0.651839	Down	0.508244	-0.617412	0.899277	Lipids and lipid-like molecules
Prostaglandin E3	5.33593e+07	3.4349e+07	0.643731	Down	0.0121168	-0.63547	0.724353	Lipids and lipid-like molecules
PI 15:0	5.70224e+06	3.66941e+06	0.643504	Down	0.0709385	-0.635979	1.45874	Lipids and lipid-like molecules
9-HpOTrE	8.8584e+08	5.62638e+08	0.635146	Down	0.148314	-0.654839	1.06665	Lipids and lipid-like molecules
Docosapentaenoic acid	5.93881e+07	3.76189e+07	0.633442	Down	0.117638	-0.658715	0.895395	Lipids and lipid-like molecules
Roburic acid	3.28529e+06	2.07458e+06	0.631476	Down	0.149135	-0.6632	0.887668	Lipids and lipid-like molecules
Dipsacoside B	2.81421e+06	1.77625e+06	0.631171	Down	0.120322	-0.663897	1.14695	Lipids and lipid-like molecules
Sodium escinate	1.27914e+06	805672	0.629855	Down	0.238407	-0.666908	0.987791	Lipids and lipid-like molecules
all-cis-4,7,10,13,16-Docosapentaenoic acid	1.199e+07	7.52237e+06	0.62739	Down	0.170035	-0.672566	0.398869	Lipids and lipid-like molecules
Prostaglandin K2	2.31109e+08	1.4439e+08	0.624769	Down	0.53716	-0.678606	0.573162	Lipids and lipid-like molecules
Methyl linolenate	7.22284e+06	4.4838e+06	0.620781	Down	0.23255	-0.687843	0.694307	Lipids and lipid-like molecules
1a,1b-Dihomo prostaglandin F2α	4.91092e+06	2.99124e+06	0.609099	Down	0.0624286	-0.715251	1.0008	Lipids and lipid-like molecules
14-Methylhexadecanoic Acid	1.70284e+08	1.0352e+08	0.607929	Down	0.134574	-0.718026	0.464651	Lipids and lipid-like molecules
Curcurbitacin IIA	2.45564e+07	1.47837e+07	0.60203	Down	0.0534439	-0.732093	1.72134	Lipids and lipid-like molecules
Monotropein	2.20687e+07	1.3251e+07	0.600444	Down	0.14938	-0.735899	0.761033	Lipids and lipid-like molecules
Roseoside	5.20951e+06	3.08858e+06	0.592873	Down	0.0463459	-0.754206	1.38539	Lipids and lipid-like molecules
Notopterol	6.40654e+06	3.78173e+06	0.590292	Down	0.0431372	-0.760498	1.68352	Lipids and lipid-like molecules
Eicosapentaenoic acid ethyl ester	4.28997e+07	2.51775e+07	0.586891	Down	0.0840923	-0.768835	1.06332	Lipids and lipid-like molecules
Pseudolaric Acid B	4.23117e+07	2.47814e+07	0.585687	Down	0.00954967	-0.771798	0.712614	Lipids and lipid-like molecules
Verbenalin	4.41366e+07	2.58286e+07	0.585198	Down	0.00750797	-0.773004	0.549052	Lipids and lipid-like molecules
3'-Hydroxystanozolol	2.83868e+06	1.64593e+06	0.579824	Down	0.0638069	-0.786313	1.14663	Lipids and lipid-like molecules
Deacetyltaxol	2.59147e+06	1.49931e+06	0.578554	Down	0.00484506	-0.789476	1.29577	Lipids and lipid-like molecules
Hypaconitine	1.02356e+06	591049	0.577445	Down	0.00777939	-0.792244	1.214	Lipids and lipid-like molecules
Songorine	2.67615e+06	1.54469e+06	0.577208	Down	0.143683	-0.792836	1.55181	Lipids and lipid-like molecules
2-Hydroxyisocaproic Acid	593742	342500	0.57685	Down	0.00600253	-0.793732	0.541375	Lipids and lipid-like molecules
Dihydroroseoside	2.82693e+07	1.62794e+07	0.575868	Down	0.0011797	-0.796189	1.15203	Lipids and lipid-like molecules
Rehmannioside D	1.25175e+07	7.14438e+06	0.570753	Down	0.0328736	-0.809062	1.01737	Lipids and lipid-like molecules
Vitamin A	6.3461e+06	3.61603e+06	0.569803	Down	0.339897	-0.811464	0.63088	Lipids and lipid-like molecules
6 β-Hydroxycortisol	3.07828e+06	1.75206e+06	0.569171	Down	0.0348897	-0.813067	1.30374	Lipids and lipid-like molecules
Tenuifolin	1.13619e+08	6.42041e+07	0.565081	Down	0.0359935	-0.823472	1.47727	Lipids and lipid-like molecules
Docosahexaenoic Acid	1.96235e+06	1.10206e+06	0.5616	Down	0.00168955	-0.832384	0.651686	Lipids and lipid-like molecules
Glycerophospho-N-palmitoyl ethanolamine	2.6818e+07	1.50499e+07	0.561187	Down	0.0495287	-0.833448	1.15857	Lipids and lipid-like molecules
Panthenol	4.44255e+07	2.47935e+07	0.558091	Down	0.00230878	-0.841429	1.15805	Lipids and lipid-like molecules
2,3-Dinor-11β-prostaglandin F2α	2.33758e+08	1.29786e+08	0.555216	Down	0.0638102	-0.848878	0.682681	Lipids and lipid-like molecules
Bruceine D	1.36718e+07	7.59009e+06	0.555164	Down	0.0486792	-0.849015	0.876972	Lipids and lipid-like molecules
5α-Pregnan-3,20-dione	1.93398e+06	1.06716e+06	0.551798	Down	0.0264796	-0.857788	1.23866	Lipids and lipid-like molecules
LysoPC 16:1	4.6891e+06	2.56559e+06	0.54714	Down	0.0124555	-0.870019	1.79197	Lipids and lipid-like molecules
LysoPC 19:0	1.15844e+06	633247	0.546638	Down	0.0870979	-0.871341	1.2241	Lipids and lipid-like molecules
8-iso Prostaglandin F2α Ethanolamide	1.95317e+06	1.06538e+06	0.545459	Down	0.268138	-0.874458	1.19164	Lipids and lipid-like molecules
Perillartine	1.82864e+07	9.6915e+06	0.529983	Down	0.192164	-0.915981	0.856966	Lipids and lipid-like molecules
LPG 18:3	8.62912e+08	4.55738e+08	0.52814	Down	0.0393161	-0.921009	1.3031	Lipids and lipid-like molecules
Narasin	2.02015e+06	1.05606e+06	0.522761	Down	0.00759888	-0.935775	2.12421	Lipids and lipid-like molecules
LPC 17:0	7.27347e+06	3.76603e+06	0.517776	Down	0.0685768	-0.9496	1.56082	Lipids and lipid-like molecules
LPC 18:1	5.66949e+07	2.93067e+07	0.516919	Down	0.194058	-0.951989	1.321	Lipids and lipid-like molecules
Atractylenolide I	3.23122e+06	1.60815e+06	0.497689	Down	0.0545609	-1.00668	1.74732	Lipids and lipid-like molecules
PC 38:0	485910	239201	0.492274	Down	0.0428097	-1.02247	1.1916	Lipids and lipid-like molecules
Bakuchiol	2.96136e+08	1.45082e+08	0.489917	Down	0.00114313	-1.02939	1.49071	Lipids and lipid-like molecules
16α-Hydroxydehydroepiandrosterone	4.79027e+06	2.34242e+06	0.488995	Down	0.397808	-1.03211	0.645567	Lipids and lipid-like molecules
Arenobufagin	1.30492e+07	6.26655e+06	0.480223	Down	0.048336	-1.05822	1.57258	Lipids and lipid-like molecules
Bufalin	6.2218e+07	2.98122e+07	0.479158	Down	0.071089	-1.06143	1.75517	Lipids and lipid-like molecules
Oleanolic acid	1.71267e+06	803610	0.469214	Down	0.146261	-1.09168	0.83789	Lipids and lipid-like molecules
Rosavin	2.97516e+07	1.38427e+07	0.465277	Down	0.0134792	-1.10384	1.20718	Lipids and lipid-like molecules
LPC 16:2	1.59988e+06	737612	0.461043	Down	0.0623188	-1.11703	1.46294	Lipids and lipid-like molecules
LPE 16:0	2.24195e+06	1.02633e+06	0.457785	Down	0.0202622	-1.12726	1.33201	Lipids and lipid-like molecules
Propionylcarnitine	8.61447e+07	3.81967e+07	0.443402	Down	0.00151436	-1.17331	2.27253	Lipids and lipid-like molecules
Prohydrojasmon	1.69796e+07	7.49374e+06	0.441338	Down	0.022903	-1.18005	0.776759	Lipids and lipid-like molecules
Obacunone	9.67385e+06	4.22764e+06	0.437018	Down	0.0231	-1.19424	1.5939	Lipids and lipid-like molecules
Methyl jasmonate	2.05177e+08	8.94501e+07	0.435965	Down	0.00565949	-1.19772	0.579466	Lipids and lipid-like molecules
11(E)-Eicosenoic Acid	1.26512e+07	5.44281e+06	0.43022	Down	0.249132	-1.21685	0.924341	Lipids and lipid-like molecules
Oleamide	5.20005e+10	2.23012e+10	0.428865	Down	0.0259658	-1.2214	2.11292	Lipids and lipid-like molecules
LPC 16:1	8.87243e+06	3.69675e+06	0.416655	Down	0.0721745	-1.26307	1.62566	Lipids and lipid-like molecules
3-Isopropylmalic acid	1.77354e+08	7.35352e+07	0.414623	Down	0.0849955	-1.27013	0.702925	Lipids and lipid-like molecules
11(Z),14(Z)-Eicosadienoic Acid	2.12444e+06	873342	0.411092	Down	0.0337326	-1.28247	1.83362	Lipids and lipid-like molecules
Artemether	8.85473e+06	3.55292e+06	0.401245	Down	0.000962882	-1.31744	1.29092	Lipids and lipid-like molecules
Corchorifatty acid F	7.29734e+08	2.92058e+08	0.400225	Down	0.158472	-1.32112	0.524187	Lipids and lipid-like molecules
LPG 16:2	3.80594e+06	1.5153e+06	0.398142	Down	0.0979512	-1.32865	1.09999	Lipids and lipid-like molecules
8-Epiloganic acid	4.29754e+07	1.69687e+07	0.394848	Down	0.00413836	-1.34063	0.688145	Lipids and lipid-like molecules
Neocryptotanshinone	2.99009e+06	1.1738e+06	0.392563	Down	0.259177	-1.34901	1.22318	Lipids and lipid-like molecules
Lysopc 17:0	3.02505e+07	1.17381e+07	0.388031	Down	0.016503	-1.36576	2.00146	Lipids and lipid-like molecules
LPC 18:2	7.60587e+07	2.90557e+07	0.382017	Down	0.0629454	-1.38829	1.45125	Lipids and lipid-like molecules
Ethylmalonic acid	2.03271e+07	7.69005e+06	0.378315	Down	0.382012	-1.40234	0.766107	Lipids and lipid-like molecules
LPC 17:1	1.60099e+06	600542	0.375108	Down	0.035053	-1.41462	1.96624	Lipids and lipid-like molecules
2-Isopropylmalic acid	2.51015e+08	9.40209e+07	0.374563	Down	0.0873703	-1.41672	0.759714	Lipids and lipid-like molecules
LPC 18:3	1.89812e+08	7.0722e+07	0.372589	Down	0.102067	-1.42434	1.38712	Lipids and lipid-like molecules
LPG 18:4	5.09663e+07	1.89426e+07	0.37167	Down	0.0474561	-1.42791	1.73679	Lipids and lipid-like molecules
LPE 18:3	6.19883e+07	2.28948e+07	0.369341	Down	0.0198953	-1.43698	1.94374	Lipids and lipid-like molecules
LPE 18:2	1.02659e+08	3.73161e+07	0.363495	Down	0.0502099	-1.45999	1.65125	Lipids and lipid-like molecules
Ganoderic acid C6	2.10882e+06	762883	0.361759	Down	0.0433952	-1.4669	1.06483	Lipids and lipid-like molecules
Palmitaldehyde	6.21574e+06	2.24582e+06	0.361311	Down	0.419164	-1.46869	0.724253	Lipids and lipid-like molecules
Methyl linoleate	1.76801e+06	623505	0.35266	Down	0.0255937	-1.50365	1.56357	Lipids and lipid-like molecules
Desoxycortone	1.42776e+08	4.97964e+07	0.348773	Down	0.00792936	-1.51964	1.75008	Lipids and lipid-like molecules
Hexadecanamide	9.60256e+09	3.33493e+09	0.347296	Down	0.039765	-1.52576	1.84493	Lipids and lipid-like molecules
Methyl dihydrojasmonate	3.94052e+07	1.3511e+07	0.342874	Down	0.0667331	-1.54425	0.6425	Lipids and lipid-like molecules
Jervine	222456	70619	0.317452	Down	0.175556	-1.65539	1.37843	Lipids and lipid-like molecules
Oleoyl ethylamide	3.22787e+09	1.01026e+09	0.31298	Down	0.107617	-1.67586	0.997765	Lipids and lipid-like molecules
Cucurbitacin B	1.48308e+06	457642	0.308575	Down	0.00348495	-1.69631	1.75517	Lipids and lipid-like molecules
Gibberellic acid	7.57237e+07	2.31872e+07	0.306208	Down	0.304055	-1.70742	0.528941	Lipids and lipid-like molecules
Benzoylhypacoitine	1.03148e+07	3.08553e+06	0.299137	Down	0.104392	-1.74112	1.07863	Lipids and lipid-like molecules
O-Arachidonoyl ethanolamine	6.29958e+07	1.86601e+07	0.296211	Down	0.0259811	-1.7553	1.35381	Lipids and lipid-like molecules
Oleuropein	1.15009e+08	3.37742e+07	0.293664	Down	1.82012e-05	-1.76776	0.968024	Lipids and lipid-like molecules
Mogroside IVa	1.00573e+06	289841	0.28819	Down	0.0488862	-1.79491	1.98567	Lipids and lipid-like molecules
Abscisic Acid	4.26589e+06	1.0613e+06	0.248786	Down	0.0698293	-2.00702	1.50449	Lipids and lipid-like molecules
LPC 16:3	2.51607e+06	611872	0.243186	Down	0.0412989	-2.03987	1.65255	Lipids and lipid-like molecules
Cholic acid	2.59664e+06	624096	0.240347	Down	0.330375	-2.05681	0.819011	Lipids and lipid-like molecules
Resibufogenin	2.2852e+07	3.61556e+06	0.158217	Down	0.000220889	-2.66003	1.85282	Lipids and lipid-like molecules
2-Methoxyestrone	1.01877e+08	9.9068e+06	0.0972428	Down	0.000477821	-3.36227	1.82946	Lipids and lipid-like molecules
19(R)-Hydroxy-prostaglandin E2	6.49942e+06	629449	0.0968469	Down	0.264517	-3.36815	0.695783	Lipids and lipid-like molecules
Estriol	3.4586e+08	3.07543e+07	0.0889215	Down	0.00031254	-3.49132	2.15222	Lipids and lipid-like molecules
Carnosol	8.90924e+06	774158	0.0868939	Down	6.60608e-05	-3.5246	2.13926	Lipids and lipid-like molecules
Estrone	4.70349e+07	2.85876e+06	0.0607794	Down	6.1477e-05	-4.04027	2.21098	Lipids and lipid-like molecules
Astaxanthin	9.56571e+07	5.24391e+06	0.0548199	Down	5.32586e-05	-4.18916	1.92802	Lipids and lipid-like molecules
Protobioside	1.27485e+07	1.25242e+07	0.982401	Down	0.977371	-0.0256164	0.285907	Mixed metal/non-metal compounds
N2-Methylguanosine	2.55885e+06	2.49911e+06	0.976653	Down	0.87331	-0.0340821	0.0767755	Nucleosides, nucleotides, and analogues
N6-Succinyl Adenosine	1.96747e+07	1.85281e+07	0.941719	Down	0.649925	-0.0866309	0.320345	Nucleosides, nucleotides, and analogues
Cordycepin	1.5733e+06	1.43709e+06	0.913422	Down	0.554972	-0.130647	0.92231	Nucleosides, nucleotides, and analogues
D-Glucuronic acid	3.09093e+06	2.79471e+06	0.904165	Down	0.573313	-0.145342	0.271357	Nucleosides, nucleotides, and analogues
Threonyl carbamoyl adenosine	2.82217e+07	2.42398e+07	0.858905	Down	0.459289	-0.21943	0.563802	Nucleosides, nucleotides, and analogues
Guanosine monophosphate (GMP)	1.3159e+07	1.08701e+07	0.826057	Down	0.425243	-0.275686	0.418736	Nucleosides, nucleotides, and analogues
Orotidine	1.80592e+07	1.44045e+07	0.797623	Down	0.497076	-0.326221	0.601875	Nucleosides, nucleotides, and analogues
Inosine	2.03115e+06	1.58056e+06	0.77816	Down	0.57843	-0.361861	0.908186	Nucleosides, nucleotides, and analogues
5'-S-Methyl-5'-thioadenosine	1.94401e+07	1.49865e+07	0.770906	Down	0.0809868	-0.375373	0.738378	Nucleosides, nucleotides, and analogues
2'-O-Methyladenosine	1.53757e+07	1.14166e+07	0.742508	Down	0.156288	-0.429522	0.655998	Nucleosides, nucleotides, and analogues
5-Methylcytidine	8.55937e+06	6.20352e+06	0.724764	Down	0.0637232	-0.464418	0.726879	Nucleosides, nucleotides, and analogues
dAMP	743929	511908	0.688113	Down	0.0781576	-0.539283	0.776651	Nucleosides, nucleotides, and analogues
Uridine	3.79122e+08	2.59987e+08	0.685762	Down	0.0958118	-0.544219	0.684096	Nucleosides, nucleotides, and analogues
Guanosine 5'-diphosphate	8.63346e+06	5.80055e+06	0.671868	Down	0.022093	-0.57375	1.03033	Nucleosides, nucleotides, and analogues
N(6)-OH-Me-Adenosine	8.31287e+06	5.51461e+06	0.663383	Down	0.0489334	-0.592087	0.993104	Nucleosides, nucleotides, and analogues
trans-Zeatin-riboside	2.09765e+07	1.35432e+07	0.645637	Down	0.204908	-0.631205	1.02436	Nucleosides, nucleotides, and analogues
Cytidine	7.12383e+07	4.43445e+07	0.622482	Down	0.00453211	-0.683897	1.5871	Nucleosides, nucleotides, and analogues
dUMP	360111	222127	0.616831	Down	0.019072	-0.697054	0.617093	Nucleosides, nucleotides, and analogues
GMP	5.6903e+06	3.50223e+06	0.615474	Down	0.189055	-0.700231	1.04024	Nucleosides, nucleotides, and analogues
5'-Deoxy-5'-(Methylthio)Adenosine	1.77243e+06	1.08082e+06	0.609796	Down	0.0527602	-0.713601	1.21311	Nucleosides, nucleotides, and analogues
N6-Me-dA	5.19269e+07	2.96724e+07	0.571427	Down	0.157287	-0.80736	0.73787	Nucleosides, nucleotides, and analogues
S-Adenosylmethionine	1.32254e+07	7.44335e+06	0.562808	Down	0.010573	-0.829285	0.637197	Nucleosides, nucleotides, and analogues
Thymidine	3.09745e+06	1.56698e+06	0.505892	Down	0.210781	-0.983098	0.617333	Nucleosides, nucleotides, and analogues
Riboflavin-5'-monophosphate	1.00698e+07	4.31206e+06	0.428216	Down	0.0518788	-1.22359	1.40475	Nucleosides, nucleotides, and analogues
5-Ethyl-2'-deoxyuridine	6.62625e+06	2.70924e+06	0.408864	Down	0.0824652	-1.29031	1.60878	Nucleosides, nucleotides, and analogues
Prolylleucine	7.1551e+07	7.15381e+07	0.99982	Down	0.523138	-0.000258994	0.751979	Organic acids and derivatives
N-Acetyl-L-Tyrosine	4.61869e+06	4.61779e+06	0.999805	Down	0.95846	-0.000281586	0.627996	Organic acids and derivatives
Asp-phe	3.28806e+07	3.24916e+07	0.98817	Down	0.538285	-0.0171692	0.804958	Organic acids and derivatives
Pantetheine	1.38821e+07	1.36942e+07	0.986464	Down	0.884334	-0.0196618	0.183385	Organic acids and derivatives
DL-Malic acid	1.20146e+10	1.18342e+10	0.984983	Down	0.931756	-0.0218295	0.222139	Organic acids and derivatives
Serine	5.84689e+07	5.6685e+07	0.96949	Down	0.875396	-0.0447028	0.211426	Organic acids and derivatives
R-1 Methanandamide phosphate	6.76692e+07	6.47113e+07	0.95629	Down	0.928938	-0.06448	0.201765	Organic acids and derivatives
Pipecolic acid	2.10772e+08	2.01214e+08	0.954651	Down	0.855018	-0.0669542	0.35851	Organic acids and derivatives
Biocytin	2.0906e+07	1.99516e+07	0.954352	Down	0.865956	-0.0674067	0.435287	Organic acids and derivatives
8-Aminooctanoic acid	2.70727e+07	2.5772e+07	0.951957	Down	0.698453	-0.0710318	0.303293	Organic acids and derivatives
S-Lactoyglutathione	8.46903e+06	8.04163e+06	0.949534	Down	0.599009	-0.0747079	0.158013	Organic acids and derivatives
Malonic acid	1.94409e+08	1.84167e+08	0.947316	Down	0.84406	-0.078082	0.137782	Organic acids and derivatives
Valylproline	3.97331e+07	3.64486e+07	0.917337	Down	0.587293	-0.124476	0.499818	Organic acids and derivatives
L(-)-Malic acid	8.71462e+06	7.97966e+06	0.915664	Down	0.735761	-0.12711	0.292182	Organic acids and derivatives
methyl oxo pentanoate	1.15705e+07	1.0547e+07	0.911544	Down	0.410485	-0.133615	0.485889	Organic acids and derivatives
Lupulin A	2.24152e+07	2.03942e+07	0.909836	Down	0.602132	-0.136322	0.560499	Organic acids and derivatives
N-Acetyl-D-alloisoleucine	5.39895e+07	4.88493e+07	0.904793	Down	0.5125	-0.144341	0.181553	Organic acids and derivatives
N-Acetylvaline	1.71735e+07	1.54802e+07	0.901399	Down	0.646104	-0.149762	0.368078	Organic acids and derivatives
N8-Acetylspermidine	2.27081e+06	2.04477e+06	0.900455	Down	0.470709	-0.151274	0.789152	Organic acids and derivatives
Oxidized glutathione	871779	780010	0.894734	Down	0.661837	-0.160469	0.232172	Organic acids and derivatives
Heterophyllin B	770053	688334	0.893878	Down	0.953654	-0.16185	0.152509	Organic acids and derivatives
Diethyloxalpropionate	7.85915e+07	6.93618e+07	0.88256	Down	0.307072	-0.180234	0.377872	Organic acids and derivatives
Thioctic acid	3.96145e+06	3.48554e+06	0.879864	Down	0.44056	-0.184647	0.942912	Organic acids and derivatives
Scopolamine	1.89062e+06	1.6344e+06	0.864483	Down	0.660194	-0.210091	0.226029	Organic acids and derivatives
L-Glutathione oxidized	1.78944e+07	1.53688e+07	0.858857	Down	0.380247	-0.219511	0.784637	Organic acids and derivatives
Argininosuccinic acid	3.09262e+07	2.64828e+07	0.85632	Down	0.212373	-0.223777	0.214352	Organic acids and derivatives
N-Acetylalanine	4.99814e+07	4.27841e+07	0.856001	Down	0.354102	-0.224315	0.861793	Organic acids and derivatives
N-Acetyl-L-phenylalanine	3.25006e+07	2.75653e+07	0.848146	Down	0.266577	-0.237615	0.637219	Organic acids and derivatives
Palmitoylethanolamide	4.20079e+06	3.5517e+06	0.845483	Down	0.147458	-0.242152	0.624576	Organic acids and derivatives
alpha-Ketoglutaric acid	1.6883e+08	1.41535e+08	0.838328	Down	0.391805	-0.254414	0.419468	Organic acids and derivatives
Terephthalic acid	4.92912e+08	4.09857e+08	0.831501	Down	0.447792	-0.26621	0.660713	Organic acids and derivatives
4-Hydroxy-L-Glutamic Acid	1.31196e+06	1.08765e+06	0.829025	Down	0.503059	-0.270513	1.0249	Organic acids and derivatives
2-Phenylglycine	6.43725e+07	5.33244e+07	0.828372	Down	0.580079	-0.27165	0.634275	Organic acids and derivatives
Gly-Tyr	1.3422e+07	1.10278e+07	0.821617	Down	0.449041	-0.283461	0.567352	Organic acids and derivatives
N-Acetylaspartate	2.59023e+07	2.12503e+07	0.820403	Down	0.553596	-0.285596	0.464745	Organic acids and derivatives
Methionine sulfoxide	6.0155e+06	4.91781e+06	0.817524	Down	0.258116	-0.290667	0.283441	Organic acids and derivatives
2-Hydroxybutyric acid	1.17877e+06	960776	0.815066	Down	0.333546	-0.295011	0.854935	Organic acids and derivatives
gamma-Glutamylmethionine	5.23806e+06	4.23323e+06	0.808167	Down	0.930925	-0.307275	0.48892	Organic acids and derivatives
L-Aspartic acid	3.96775e+08	3.18313e+08	0.802251	Down	0.302495	-0.317875	0.780682	Organic acids and derivatives
Hydroxycitric acid	3.4751e+06	2.75065e+06	0.791531	Down	0.0159899	-0.337282	0.715384	Organic acids and derivatives
O-Phosphorylethanolamine	1.94327e+07	1.5381e+07	0.791504	Down	0.296873	-0.337331	0.611921	Organic acids and derivatives
Bialaphos	3.50805e+07	2.76911e+07	0.789357	Down	0.201667	-0.341249	0.844094	Organic acids and derivatives
Maleic acid	1.00454e+09	7.91685e+08	0.788108	Down	0.647862	-0.343535	0.297266	Organic acids and derivatives
Folic acid	3.5155e+06	2.72581e+06	0.77537	Down	0.0988733	-0.367043	0.47356	Organic acids and derivatives
N6,N6,N6-Trimethyl-L-lysine	5.91372e+07	4.58524e+07	0.775357	Down	0.226663	-0.367067	0.715316	Organic acids and derivatives
N-Acetylornithine	4.0996e+07	3.17724e+07	0.775012	Down	0.243324	-0.367709	1.08325	Organic acids and derivatives
N-Phenylacetylglycine	1.3664e+07	1.03887e+07	0.760299	Down	0.244451	-0.395361	0.707337	Organic acids and derivatives
α-Aspartylphenylalanine	5.75191e+06	4.36579e+06	0.759015	Down	0.104922	-0.3978	0.689876	Organic acids and derivatives
3-Methyl-2-Oxobutanoic Acid	1.33051e+06	996925	0.74928	Down	0.304455	-0.416424	0.526622	Organic acids and derivatives
L-Saccharopine	1.59631e+07	1.19068e+07	0.745895	Down	0.959243	-0.422956	0.202719	Organic acids and derivatives
N-Isovaleroylglycine	1.00033e+08	7.44387e+07	0.744139	Down	0.387439	-0.426357	0.68882	Organic acids and derivatives
N-[(-)-Jasmonoyl]-(L)-Isoleucine	3.26151e+07	2.41456e+07	0.740321	Down	0.171391	-0.433778	0.466973	Organic acids and derivatives
trans-Clovamide	2.16192e+06	1.59934e+06	0.739776	Down	0.373034	-0.434839	0.711996	Organic acids and derivatives
cis-Aconitic acid	3.22147e+08	2.34187e+08	0.726958	Down	0.144591	-0.460057	0.55081	Organic acids and derivatives
4-Oxoproline	7.47527e+07	5.38538e+07	0.720426	Down	0.428957	-0.473077	1.02395	Organic acids and derivatives
L-Cystathionine	4.59476e+06	3.30461e+06	0.719213	Down	0.256479	-0.47551	0.67557	Organic acids and derivatives
Ala-Gln	4.12854e+06	2.9655e+06	0.718292	Down	0.165097	-0.477357	0.991407	Organic acids and derivatives
ADBICA N-pentanoic acid metabolite	5.62391e+06	4.00421e+06	0.711997	Down	0.12938	-0.490056	0.83611	Organic acids and derivatives
2-Oxoglutaric acid	5.74208e+07	4.04436e+07	0.704337	Down	0.267388	-0.505662	0.476551	Organic acids and derivatives
Υ-Aminobutyric acid (GABA)	2.58728e+09	1.817e+09	0.702282	Down	0.072244	-0.509877	0.853909	Organic acids and derivatives
2,6-Diaminooimelic Acid	867235	606755	0.699643	Down	0.180333	-0.515309	1.64536	Organic acids and derivatives
D-Phenylalanine	9.68231e+07	6.74551e+07	0.696684	Down	0.038483	-0.521424	0.962022	Organic acids and derivatives
Boc-beta-cyano-L-alanine	2.65967e+07	1.84741e+07	0.694601	Down	0.159718	-0.525743	0.498757	Organic acids and derivatives
5-Dehydroquinic acid	2.77748e+07	1.9072e+07	0.686668	Down	0.305711	-0.542315	0.926936	Organic acids and derivatives
Tyrosylalanine	1.02807e+07	7.02359e+06	0.683184	Down	0.235833	-0.549653	0.512219	Organic acids and derivatives
Citrulline	839121	571495	0.681064	Down	0.392129	-0.554138	0.349213	Organic acids and derivatives
12-Hydroxydodecanoic acid	6.66935e+06	4.54028e+06	0.680768	Down	0.0377741	-0.554765	1.03285	Organic acids and derivatives
gamma-Glutamylglutamic acid	1.67241e+07	1.13108e+07	0.676316	Down	0.0603133	-0.564231	1.15555	Organic acids and derivatives
Fmoc-Ile-OH	4.09866e+06	2.76281e+06	0.674077	Down	0.3805	-0.569015	0.443254	Organic acids and derivatives
N-lactoyl-phenylalanine	9.69059e+06	6.52248e+06	0.673074	Down	0.230264	-0.571163	1.07043	Organic acids and derivatives
Citric acid	1.62715e+10	1.08085e+10	0.664258	Down	0.00289407	-0.590185	0.421203	Organic acids and derivatives
D-(-)-Glutamine	1.269e+08	8.33946e+07	0.657166	Down	0.0289264	-0.605671	0.874382	Organic acids and derivatives
Cys-Gly	3.96931e+07	2.54738e+07	0.641767	Down	0.186784	-0.639877	0.628093	Organic acids and derivatives
Cysteinylglycine	3.96931e+07	2.53763e+07	0.639312	Down	0.190848	-0.645407	0.630812	Organic acids and derivatives
Leu-Pro	4.41518e+06	2.80114e+06	0.634434	Down	0.296121	-0.656458	0.727829	Organic acids and derivatives
Tyr-Tyr	7.92564e+06	5.02742e+06	0.634324	Down	0.186724	-0.656708	0.765975	Organic acids and derivatives
L-Alanyl-L-Lysine	2.95334e+06	1.85494e+06	0.628082	Down	0.0484916	-0.670974	1.43942	Organic acids and derivatives
Ala-Ile	1.68035e+08	1.0523e+08	0.626239	Down	0.0215639	-0.675214	1.15733	Organic acids and derivatives
L-Pyroglutamic acid	3.86335e+08	2.38215e+08	0.616602	Down	0.270495	-0.697589	1.26221	Organic acids and derivatives
L-Norleucine	3.84515e+09	2.37084e+09	0.61658	Down	0.110652	-0.697641	1.29067	Organic acids and derivatives
Methioninesulfoxide	2.61564e+07	1.60984e+07	0.615465	Down	0.0501805	-0.700251	1.59222	Organic acids and derivatives
2-deoxyglucose-6-phosphate	2.06895e+06	1.25571e+06	0.60693	Down	0.00076162	-0.720397	0.978218	Organic acids and derivatives
Leucylproline	8.78418e+07	5.2915e+07	0.60239	Down	0.0231756	-0.731231	1.84259	Organic acids and derivatives
L-Hisidine	3.6751e+07	2.21231e+07	0.601973	Down	0.460696	-0.732229	0.565766	Organic acids and derivatives
L-Ornithine	2.86191e+06	1.70869e+06	0.597047	Down	0.246837	-0.744084	1.02655	Organic acids and derivatives
Proline	3.66619e+10	2.18175e+10	0.5951	Down	0.0118834	-0.748795	0.375457	Organic acids and derivatives
Threonine	5.83552e+08	3.45143e+08	0.591452	Down	0.0165649	-0.757666	1.19359	Organic acids and derivatives
L-Argininosuccinate	2.00954e+06	1.17163e+06	0.583032	Down	0.0313808	-0.778352	1.26292	Organic acids and derivatives
Glutaric Acid	1.1963e+08	6.87477e+07	0.574667	Down	0.0378941	-0.799201	1.91704	Organic acids and derivatives
(5-L-Glutamyl)-L-amino acid	2.76736e+07	1.56459e+07	0.565375	Down	0.0160458	-0.822719	1.54729	Organic acids and derivatives
2-Aminoadipic acid	1.11883e+08	6.24306e+07	0.557998	Down	0.0754528	-0.841667	1.40511	Organic acids and derivatives
DL-m-Tyrosine	3.03712e+07	1.68199e+07	0.553813	Down	0.0399417	-0.85253	1.35583	Organic acids and derivatives
Succinic acid	4.20527e+08	2.32434e+08	0.55272	Down	0.0568978	-0.855379	1.42476	Organic acids and derivatives
Santacruzamate A	1.81752e+07	9.85872e+06	0.542426	Down	0.0192046	-0.882501	0.928918	Organic acids and derivatives
Chinese bittersweet alkaloid II	3.36648e+07	1.82319e+07	0.541571	Down	0.01484	-0.884777	1.58571	Organic acids and derivatives
Alanyltyrosine	1.00139e+06	532579	0.531839	Down	0.149299	-0.910939	1.51716	Organic acids and derivatives
SDMA	2.67788e+07	1.41809e+07	0.529558	Down	0.00383439	-0.917138	1.4162	Organic acids and derivatives
Glycyl-L-leucine	8.63651e+07	4.56682e+07	0.528781	Down	0.0100886	-0.919258	1.50636	Organic acids and derivatives
Ala-Leu	5.0327e+07	2.65518e+07	0.527586	Down	0.0230996	-0.922521	1.63486	Organic acids and derivatives
N-Acetyl-Asp-Glu	816565	430160	0.526792	Down	0.145116	-0.924693	0.401991	Organic acids and derivatives
N-Acetylputrescine	4.8361e+07	2.54347e+07	0.525935	Down	0.0136382	-0.927044	1.52662	Organic acids and derivatives
3-Methylcrotonylglycine	7.10717e+07	3.72833e+07	0.524587	Down	0.00400426	-0.930747	1.69374	Organic acids and derivatives
Phenylacetylglutamine	2.9201e+06	1.53026e+06	0.524044	Down	0.0074651	-0.93224	2.20032	Organic acids and derivatives
Capryloylglycine	1.0215e+08	5.34985e+07	0.523722	Down	0.164085	-0.933126	0.548535	Organic acids and derivatives
Pyroglutamic acid	1.17108e+09	6.12387e+08	0.522923	Down	0.0134043	-0.93533	1.97085	Organic acids and derivatives
Methylmalonate	6.14391e+07	3.20877e+07	0.522268	Down	0.141012	-0.937136	0.729646	Organic acids and derivatives
Phe-Phe	2.29464e+07	1.19374e+07	0.52023	Down	0.0272045	-0.94278	1.56236	Organic acids and derivatives
L-Glutamine	1.65908e+09	8.52348e+08	0.513746	Down	0.0110932	-0.960872	1.86033	Organic acids and derivatives
Asp-glu	5.85413e+07	2.9809e+07	0.509196	Down	0.017597	-0.973708	1.17775	Organic acids and derivatives
Gamma-Glu-Leu	3.25875e+07	1.63538e+07	0.501843	Down	0.0485571	-0.994691	1.00622	Organic acids and derivatives
tert-Butyl N-[1-(aminocarbonyl)-3-methylbutyl]carbamate	2.96073e+08	1.47316e+08	0.497567	Down	0.0974619	-1.00704	0.83447	Organic acids and derivatives
D-glutamine	1.24728e+07	6.11301e+06	0.490107	Down	0.00161597	-1.02883	2.38961	Organic acids and derivatives
N-Methylproline	2.38563e+08	1.13739e+08	0.476765	Down	0.000253905	-1.06865	1.89542	Organic acids and derivatives
O-Phospho-L-serine	1.23252e+07	5.85951e+06	0.475407	Down	0.0309923	-1.07276	1.22825	Organic acids and derivatives
Valine	7.66652e+08	3.5965e+08	0.469117	Down	0.101728	-1.09198	1.31696	Organic acids and derivatives
Gly-Tyr-Ala	8.88351e+06	4.15791e+06	0.468048	Down	0.0144845	-1.09527	1.68569	Organic acids and derivatives
N-Acetyl-DL-glutamic acid	2.26192e+07	1.04628e+07	0.462564	Down	0.0716941	-1.11227	1.05939	Organic acids and derivatives
Nicotianamine	8.48789e+07	3.92493e+07	0.462416	Down	0.0350984	-1.11274	1.98519	Organic acids and derivatives
4-Hydroxyisoleucine	1.38533e+07	6.38414e+06	0.460841	Down	0.028115	-1.11766	1.05814	Organic acids and derivatives
Gly-Phe	4.57169e+07	2.08256e+07	0.455533	Down	0.0284756	-1.13437	1.55049	Organic acids and derivatives
Glu-Gln	1.27122e+08	5.62574e+07	0.442546	Down	0.0287381	-1.1761	1.57828	Organic acids and derivatives
L-cysteine	5.5285e+06	2.43753e+06	0.440903	Down	0.00327542	-1.18147	2.01026	Organic acids and derivatives
gamma-Glutamylglutamine	1.27122e+08	5.601e+07	0.440599	Down	0.0281988	-1.18246	1.57489	Organic acids and derivatives
L-Glutamic acid	4.71969e+08	2.01e+08	0.425875	Down	0.0457141	-1.2315	1.54991	Organic acids and derivatives
DL-Lysine	9.70435e+07	4.04183e+07	0.416496	Down	0.0942284	-1.26362	1.60029	Organic acids and derivatives
Succinic anhydride	1.02871e+08	4.12449e+07	0.40094	Down	0.0551026	-1.31854	1.60226	Organic acids and derivatives
L-Homocystine	407556	163373	0.400862	Down	0.0154051	-1.31882	2.31889	Organic acids and derivatives
Phe-Pro	3.99994e+07	1.53485e+07	0.38372	Down	0.0119322	-1.38188	2.26392	Organic acids and derivatives
gamma-Glutamylleucine	5.8909e+07	2.22728e+07	0.378088	Down	0.0276381	-1.40321	1.9569	Organic acids and derivatives
L-Citrulline	2.42018e+07	8.97153e+06	0.370696	Down	0.196046	-1.43169	0.979234	Organic acids and derivatives
L-Phenylalanine	5.74644e+09	2.09425e+09	0.364443	Down	0.0332304	-1.45624	1.925	Organic acids and derivatives
Diaminopimelic acid	9.04951e+07	3.29731e+07	0.364364	Down	0.0171902	-1.45655	1.88987	Organic acids and derivatives
H-Gly-Pro-OH	2.88528e+07	9.85177e+06	0.34145	Down	0.0707617	-1.55026	1.51416	Organic acids and derivatives
DL-Methionine	1.00862e+08	3.42231e+07	0.339305	Down	0.0161855	-1.55934	1.73783	Organic acids and derivatives
gamma-Glutamyltyrosine	3.16854e+07	1.07339e+07	0.338765	Down	0.0475885	-1.56164	1.73875	Organic acids and derivatives
L-Hydroxyproline	1.00393e+08	3.38396e+07	0.337071	Down	0.0305707	-1.56887	1.34816	Organic acids and derivatives
L-Tyrosine	1.60284e+09	4.29519e+08	0.267973	Down	0.126374	-1.89984	1.68124	Organic acids and derivatives
DL-Arginine	2.18173e+08	5.57107e+07	0.255351	Down	0.0523272	-1.96945	1.99332	Organic acids and derivatives
Stearamide	2.00475e+09	5.03396e+08	0.251102	Down	0.0914955	-1.99365	1.12273	Organic acids and derivatives
Methylhippuric acid	2.97358e+07	7.39372e+06	0.248647	Down	0.0280336	-2.00783	1.79855	Organic acids and derivatives
Asparagine	7.19575e+08	1.68503e+08	0.23417	Down	0.0655365	-2.09437	1.47914	Organic acids and derivatives
Allantoic acid	2.38618e+07	3.95837e+06	0.165887	Down	0.35834	-2.59173	0.790161	Organic acids and derivatives
Oleoyl ethanolamide	2.06896e+06	1.90367e+06	0.920109	Down	0.569822	-0.120123	0.112604	Organic nitrogen compounds
Porphobilinogen	4.12814e+07	3.78648e+07	0.917236	Down	0.405202	-0.124635	0.203208	Organic nitrogen compounds
2-Amino-1,3-octadecanediol	7.30792e+07	6.40757e+07	0.876798	Down	0.259461	-0.189684	0.507418	Organic nitrogen compounds
2-Amino-1,3,4-tetradecanetriol	4.34986e+06	3.72789e+06	0.857013	Down	0.531251	-0.222611	0.705444	Organic nitrogen compounds
Linoleoyl ethanolamide	5.68033e+06	4.45644e+06	0.78454	Down	0.6513	-0.350082	0.176553	Organic nitrogen compounds
2-Amino-1,3,4-octadecanetriol	5.21382e+08	4.07898e+08	0.78234	Down	0.0676719	-0.354132	0.480551	Organic nitrogen compounds
α-Linolenoyl ethanolamide	1.42035e+07	1.10076e+07	0.774992	Down	0.20197	-0.367746	0.544577	Organic nitrogen compounds
Choline	9.21343e+09	6.49513e+09	0.704963	Down	0.0151454	-0.50438	1.3793	Organic nitrogen compounds
Histidinol	4.23009e+06	2.38356e+06	0.563478	Down	0.0327167	-0.827569	1.29234	Organic nitrogen compounds
(+/-)5(6)-EET Ethanolamide	4.89606e+07	2.7352e+07	0.558652	Down	0.00247688	-0.839977	0.743056	Organic nitrogen compounds
Spermidine	9.39317e+08	3.75425e+08	0.399678	Down	0.00181377	-1.32309	1.40077	Organic nitrogen compounds
Spermine	8.14726e+07	2.08749e+07	0.256219	Down	0.00337258	-1.96455	2.32153	Organic nitrogen compounds
N'-Formylkynurenine	2.17851e+07	2.12089e+07	0.973547	Down	0.96936	-0.038678	0.157721	Organic oxygen compounds
Muramic acid	8.51264e+06	8.20558e+06	0.963929	Down	0.66786	-0.0530009	0.505225	Organic oxygen compounds
Eleutheroside E	8.71888e+06	8.10576e+06	0.929678	Down	0.54864	-0.105197	0.176583	Organic oxygen compounds
Gluconic acid	3.77105e+08	3.49307e+08	0.926287	Down	0.425041	-0.110469	0.116455	Organic oxygen compounds
Quinone	6.11398e+08	5.64032e+08	0.922527	Down	0.485445	-0.116336	0.355348	Organic oxygen compounds
Curculigoside	9.31995e+06	8.58072e+06	0.920683	Down	0.544358	-0.119223	0.291843	Organic oxygen compounds
Pantothenic acid	7.81967e+08	7.14653e+08	0.913917	Down	0.501765	-0.129865	0.236466	Organic oxygen compounds
D-Panthotenate	3.09373e+07	2.76007e+07	0.892152	Down	0.687	-0.164639	0.344223	Organic oxygen compounds
Muscone	2.17643e+07	1.94099e+07	0.891822	Down	0.376466	-0.165172	0.506773	Organic oxygen compounds
L-Rhamnose	8.99671e+06	7.90336e+06	0.878472	Down	0.481599	-0.186931	0.188266	Organic oxygen compounds
Caffeic acid O-glucoside	1.34297e+08	1.17847e+08	0.877507	Down	0.312939	-0.188517	0.23654	Organic oxygen compounds
Sucralose	1.79778e+07	1.56905e+07	0.872771	Down	0.574622	-0.196325	0.758462	Organic oxygen compounds
D-Fructose 1-phosphate	1.82479e+07	1.58711e+07	0.869747	Down	0.635297	-0.201332	0.218465	Organic oxygen compounds
Galacturonic acid	5.92078e+07	5.1136e+07	0.863671	Down	0.241363	-0.211446	0.462589	Organic oxygen compounds
Catalpol	2.08976e+06	1.78693e+06	0.85509	Down	0.324938	-0.225852	0.598481	Organic oxygen compounds
Maltotetraose	374581	319703	0.853495	Down	0.570893	-0.228546	0.154369	Organic oxygen compounds
Oxoamide	3.4053e+07	2.87335e+07	0.843788	Down	0.88306	-0.245047	1.06348	Organic oxygen compounds
6-Deoxy-D-glucose	2.6283e+06	2.13653e+06	0.812894	Down	0.324515	-0.298861	0.411051	Organic oxygen compounds
Glucose 1-phosphate	6.8358e+06	5.46992e+06	0.800187	Down	0.163522	-0.32159	0.460906	Organic oxygen compounds
Inositol	1.85056e+07	1.46368e+07	0.790941	Down	0.119731	-0.338358	1.23986	Organic oxygen compounds
Isochlorogenic acid C	2.85053e+06	2.24574e+06	0.787833	Down	0.0656215	-0.344039	0.883496	Organic oxygen compounds
β-D-Glucopyranuronic acid	7.07747e+07	5.54701e+07	0.783756	Down	0.0772984	-0.351523	0.384719	Organic oxygen compounds
Embelin	1.4723e+07	1.13789e+07	0.772866	Down	0.0797213	-0.37171	0.87307	Organic oxygen compounds
Coniferin	6.44865e+06	4.96247e+06	0.769536	Down	0.170912	-0.377939	0.736438	Organic oxygen compounds
Methyl-beta-galactopyranoside	7.45605e+06	5.71754e+06	0.766833	Down	0.267679	-0.383016	0.450427	Organic oxygen compounds
N-Acetylglucosamine	3.37075e+07	2.52998e+07	0.75057	Down	0.375875	-0.413942	0.837458	Organic oxygen compounds
S-ribosyl-L-homocysteine	2.19912e+06	1.59464e+06	0.725127	Down	0.103834	-0.463695	0.932962	Organic oxygen compounds
Methional	3.16364e+06	2.22219e+06	0.702415	Down	0.0606487	-0.509604	0.363354	Organic oxygen compounds
Gluconolactone	2.10988e+06	1.47195e+06	0.697647	Down	0.120298	-0.519431	0.934437	Organic oxygen compounds
Arbutin	1.02992e+07	7.13334e+06	0.692612	Down	0.000401076	-0.529881	1.36947	Organic oxygen compounds
Patchouli alcohol	5.89745e+06	4.06457e+06	0.689208	Down	0.357558	-0.536989	1.06716	Organic oxygen compounds
D-Panthenol	4.33275e+08	2.96758e+08	0.684918	Down	0.44223	-0.545997	0.173781	Organic oxygen compounds
Xanthoxyline	1.22834e+07	8.34076e+06	0.679025	Down	0.0337225	-0.558464	1.09693	Organic oxygen compounds
3-Hydroxykynurenine	1.89771e+06	1.2857e+06	0.677502	Down	0.0459437	-0.561703	1.50389	Organic oxygen compounds
Quinic acid	1.33911e+06	898592	0.671037	Down	0.118095	-0.575535	0.920988	Organic oxygen compounds
Sweroside	3.23973e+07	2.17307e+07	0.670754	Down	0.276629	-0.576144	1.14005	Organic oxygen compounds
Gastrodin	1.36787e+07	8.68734e+06	0.635101	Down	0.000767988	-0.654943	1.52606	Organic oxygen compounds
Ketoisophorone	8.54346e+07	5.35345e+07	0.626613	Down	0.133062	-0.674352	0.876059	Organic oxygen compounds
Pogostone	1.08201e+07	6.72573e+06	0.621598	Down	0.0536887	-0.685946	1.20543	Organic oxygen compounds
Nicotinate ribonucleoside	4.30876e+08	2.51501e+08	0.583696	Down	0.00156688	-0.77671	1.79567	Organic oxygen compounds
Palatinose	3.30897e+06	1.91372e+06	0.578343	Down	0.000725997	-0.790003	1.91679	Organic oxygen compounds
D-Ribose	1.19986e+08	6.79507e+07	0.566322	Down	0.0360995	-0.820306	1.92244	Organic oxygen compounds
D-(-)-Quinic acid	1.97155e+08	1.10376e+08	0.559842	Down	0.271116	-0.836909	0.611879	Organic oxygen compounds
3,14-dihydro-15-keto-tetranor Prostaglandin E2	1.22045e+07	6.3466e+06	0.520019	Down	0.0615074	-0.943363	0.605316	Organic oxygen compounds
4'-Hydroxypropiophenone	4.17072e+07	2.026e+07	0.485769	Down	0.00448083	-1.04166	2.01166	Organic oxygen compounds
Dihydrojasmone	1.10278e+08	5.14938e+07	0.466946	Down	0.0148834	-1.09867	2.15586	Organic oxygen compounds
Sinapaldehyde glucoside	9.87863e+07	4.54828e+07	0.460416	Down	0.0307566	-1.11899	0.701285	Organic oxygen compounds
4-Hydroxybenzaldehyde	1.98527e+08	9.07202e+07	0.456967	Down	0.0938313	-1.12984	1.63298	Organic oxygen compounds
7-O-Ethylmorroniside	4.80385e+07	2.17398e+07	0.452551	Down	0.044336	-1.14385	1.67787	Organic oxygen compounds
Valerophenone	4.84144e+08	2.17086e+08	0.448392	Down	0.00427685	-1.15717	1.18064	Organic oxygen compounds
Methyl-2-hydroxyisobutyric acid	891767	390644	0.438056	Down	0.0102439	-1.19081	1.57049	Organic oxygen compounds
L-Threonic acid	2.29204e+09	9.88537e+08	0.43129	Down	0.0954965	-1.21327	0.614269	Organic oxygen compounds
D-Sedoheptulose 7-phosphate	5.22902e+06	2.06443e+06	0.394802	Down	0.0661127	-1.3408	1.17698	Organic oxygen compounds
Echinacoside	1.0861e+06	362431	0.333701	Down	0.00467975	-1.58337	2.09526	Organic oxygen compounds
13,14-dihydro-15-keto-tetranor Prostaglandin D2	9.19831e+06	2.89529e+06	0.314763	Down	0.549518	-1.66766	0.692173	Organic oxygen compounds
(-)-chimonanthine	809223	808164	0.998691	Down	0.921684	-0.00189015	0.153427	Organoheterocyclic compounds
Kynurenic acid	1.64116e+07	1.58363e+07	0.964945	Down	0.959022	-0.0514811	0.377056	Organoheterocyclic compounds
AKB48 N-(4-hydroxypentyl) metabolite	1.42191e+06	1.35522e+06	0.953096	Down	0.717947	-0.0693064	0.169742	Organoheterocyclic compounds
Benzoyleneurea	485135	458482	0.945061	Down	0.989624	-0.0815206	0.187328	Organoheterocyclic compounds
Sclareolide	1.18008e+08	1.09577e+08	0.928557	Down	0.934236	-0.106937	0.878786	Organoheterocyclic compounds
DL-Tryptophan	1.28619e+09	1.18592e+09	0.922044	Down	0.802095	-0.117093	0.707802	Organoheterocyclic compounds
Indole-3-acrylic acid	1.28619e+09	1.18592e+09	0.922044	Down	0.802095	-0.117093	0.707802	Organoheterocyclic compounds
Diosbulbin B	1.67017e+06	1.53543e+06	0.919325	Down	0.849189	-0.121353	0.908059	Organoheterocyclic compounds
Indole-3-pyruvate	2.19224e+06	2.01354e+06	0.918483	Down	0.86334	-0.122675	0.593806	Organoheterocyclic compounds
Vitamin C	1.93184e+07	1.7557e+07	0.908823	Down	0.72599	-0.137928	0.257629	Organoheterocyclic compounds
5-Hydroxytryptophan	3.98611e+07	3.61054e+07	0.905781	Down	0.688646	-0.142766	0.640319	Organoheterocyclic compounds
Trovafloxacin	4.64797e+07	4.10572e+07	0.883337	Down	0.539736	-0.178964	0.175607	Organoheterocyclic compounds
2-Furoic acid	3.075e+08	2.68199e+08	0.872192	Down	0.372582	-0.197282	0.33655	Organoheterocyclic compounds
Indole	1.13483e+08	9.88981e+07	0.871482	Down	0.903245	-0.198458	0.651532	Organoheterocyclic compounds
Ligustrazine	1.50784e+07	1.30386e+07	0.864719	Down	0.26196	-0.209697	0.490921	Organoheterocyclic compounds
delta-Tridecalactone	1.53097e+07	1.3212e+07	0.862981	Down	0.481475	-0.212599	0.236566	Organoheterocyclic compounds
Swainsonine	3.60253e+06	3.10307e+06	0.861358	Down	0.165779	-0.215316	0.274702	Organoheterocyclic compounds
Theophylline	1.18044e+08	1.00488e+08	0.851277	Down	0.968303	-0.232299	0.105205	Organoheterocyclic compounds
Isatin	6.27629e+06	5.34076e+06	0.850943	Down	0.466954	-0.232866	0.82765	Organoheterocyclic compounds
Phenmetrazine	7.86111e+08	6.67172e+08	0.8487	Down	0.56756	-0.236673	0.254917	Organoheterocyclic compounds
4-Methyl-5-thiazoleethanol	513619	432405	0.841878	Down	0.087151	-0.248317	0.356104	Organoheterocyclic compounds
Lactucin	5.74744e+06	4.83515e+06	0.841269	Down	0.247774	-0.24936	0.50601	Organoheterocyclic compounds
Benzo[E]pyrazolo[5,1-c][1,2,4]triazin-8-yl N,N-dimethylcarbamate	1.02897e+07	8.60193e+06	0.835973	Down	0.243389	-0.258472	0.544899	Organoheterocyclic compounds
Coixol	1.03864e+07	8.67394e+06	0.835129	Down	0.252022	-0.25993	1.10995	Organoheterocyclic compounds
1,N6-Etheno-2-Deoxy-Adenosine	8.28566e+06	6.88036e+06	0.830394	Down	0.223081	-0.268132	0.497643	Organoheterocyclic compounds
CUMYL-PICA N-pentanoic acid metabolite	1.61076e+07	1.32114e+07	0.820196	Down	0.0875369	-0.285959	1.13562	Organoheterocyclic compounds
Indole-3-carboxylic acid	8.03925e+06	6.58908e+06	0.819613	Down	0.251091	-0.286985	0.902921	Organoheterocyclic compounds
Gatifloxacin	2.3398e+06	1.91008e+06	0.816343	Down	0.409057	-0.292753	0.722216	Organoheterocyclic compounds
6-Benzyladenine	2.31809e+07	1.87047e+07	0.8069	Down	0.178421	-0.309538	0.930517	Organoheterocyclic compounds
Columbin	780763	627751	0.804022	Down	0.475552	-0.314692	0.363236	Organoheterocyclic compounds
Theophylline-7-acetic acid	2.00277e+06	1.6028e+06	0.800294	Down	0.297759	-0.321397	0.575261	Organoheterocyclic compounds
5-Methylcytosine	1.47798e+07	1.17775e+07	0.796863	Down	0.176245	-0.327597	0.667049	Organoheterocyclic compounds
1-Methyladenine	1.3581e+08	1.0789e+08	0.794415	Down	0.174048	-0.332035	0.510454	Organoheterocyclic compounds
2-[(3S)-1-Isopropyl-3-pyrrolidinyl]-5-methyl-1H-benzimidazole	8.47165e+07	6.72649e+07	0.793999	Down	0.615353	-0.33279	0.453003	Organoheterocyclic compounds
2-[(3S)-1-(3-Methoxybenzyl)-3-pyrrolidinyl]-1,3-benzothiazole	7.66897e+06	5.98475e+06	0.780384	Down	0.44325	-0.357744	0.421844	Organoheterocyclic compounds
Tetrahydropapaverine	2.14675e+06	1.64636e+06	0.766909	Down	0.131497	-0.382872	1.00717	Organoheterocyclic compounds
(-)-Huperzine A	3.22314e+06	2.45621e+06	0.762053	Down	0.420508	-0.392036	0.306007	Organoheterocyclic compounds
Ligustilide	2.02514e+08	1.52011e+08	0.75062	Down	0.178692	-0.413846	0.512006	Organoheterocyclic compounds
JWH 250 N-pentanoic acid metabolite	4.87104e+06	3.61191e+06	0.741507	Down	0.298439	-0.431468	0.548752	Organoheterocyclic compounds
Tetrahydropiperine	2.84794e+07	2.0766e+07	0.72916	Down	0.875394	-0.455692	0.200522	Organoheterocyclic compounds
Biopterin	1.23308e+07	8.92462e+06	0.723767	Down	0.732783	-0.466403	0.454529	Organoheterocyclic compounds
Indole-3-acetic acid	5.48136e+07	3.9586e+07	0.722193	Down	0.245043	-0.469543	0.848436	Organoheterocyclic compounds
2,6-Dihydroxypurine	4.40212e+06	3.14702e+06	0.714887	Down	0.126295	-0.484214	0.556517	Organoheterocyclic compounds
Stercobilin	1.86835e+06	1.32505e+06	0.709209	Down	0.0111794	-0.495717	0.41338	Organoheterocyclic compounds
Neopterin	3.48232e+06	2.46809e+06	0.708749	Down	0.755664	-0.496654	0.283778	Organoheterocyclic compounds
8-Hydroxymirtazapine	1.04873e+08	7.40804e+07	0.706381	Down	0.0612555	-0.501481	0.703107	Organoheterocyclic compounds
Coumalic acid	2.2277e+07	1.57117e+07	0.705287	Down	0.099803	-0.503718	1.60481	Organoheterocyclic compounds
Tryptophol	3.95636e+06	2.74738e+06	0.69442	Down	0.0396588	-0.52612	0.856592	Organoheterocyclic compounds
Cytosine	1.51877e+08	1.03312e+08	0.680237	Down	0.0314258	-0.555891	1.20591	Organoheterocyclic compounds
Sedanolide	6.41569e+07	4.31211e+07	0.67212	Down	0.0583799	-0.57321	0.606699	Organoheterocyclic compounds
Indole-3-Carboxaldehyde	5.87105e+07	3.94035e+07	0.671149	Down	0.106679	-0.575296	1.53468	Organoheterocyclic compounds
IBA	2.83249e+06	1.89877e+06	0.670352	Down	0.232357	-0.57701	0.896033	Organoheterocyclic compounds
L-Ascorbic acid 2-sulfate	2.90206e+06	1.94392e+06	0.669841	Down	0.29842	-0.578109	0.447631	Organoheterocyclic compounds
JWH 018 N-pentanoic acid metabolite	6.35593e+07	4.25369e+07	0.669247	Down	0.390947	-0.57939	0.206901	Organoheterocyclic compounds
Thiamine	2.62538e+07	1.7529e+07	0.667675	Down	0.0138882	-0.582782	1.21387	Organoheterocyclic compounds
Polygalaxanthone III	638619	424404	0.664565	Down	0.0919601	-0.589517	0.46474	Organoheterocyclic compounds
Biliverdin	9.57545e+06	6.36349e+06	0.664563	Down	0.0602599	-0.589522	0.945792	Organoheterocyclic compounds
Dihydrozeatin	1.47696e+06	978163	0.66228	Down	0.121457	-0.594487	1.14354	Organoheterocyclic compounds
Dendrobine	1.76056e+07	1.16144e+07	0.6597	Down	0.362281	-0.600117	0.866094	Organoheterocyclic compounds
N-(p-Coumaroyl) serotonin	2.19704e+06	1.43097e+06	0.651316	Down	0.147045	-0.61857	0.516736	Organoheterocyclic compounds
Adenine	3.69088e+09	2.39553e+09	0.649039	Down	0.0124931	-0.623622	1.98194	Organoheterocyclic compounds
Levistilide A	1.10451e+07	6.9883e+06	0.632705	Down	0.106962	-0.660395	1.31002	Organoheterocyclic compounds
Dictamnine	5.73712e+06	3.60366e+06	0.62813	Down	0.0148517	-0.670865	1.41086	Organoheterocyclic compounds
6-Biopterin	4.62107e+06	2.88288e+06	0.623856	Down	0.0214502	-0.680715	1.76994	Organoheterocyclic compounds
Guanine	1.95867e+08	1.22175e+08	0.623765	Down	0.0228287	-0.680925	0.896693	Organoheterocyclic compounds
1-Deoxynojirimycin	4.26105e+06	2.64853e+06	0.621568	Down	0.148235	-0.686017	1.22534	Organoheterocyclic compounds
Methyl indole-3-acetate	2.0713e+08	1.28394e+08	0.61987	Down	0.0616267	-0.689963	0.88998	Organoheterocyclic compounds
Monocrotaline	2.74322e+06	1.68699e+06	0.614966	Down	0.0491902	-0.70142	1.38298	Organoheterocyclic compounds
2,2'-Cyclouridine	7.12383e+07	4.35027e+07	0.610665	Down	0.00361622	-0.711548	1.60584	Organoheterocyclic compounds
trans-3-Indoleacrylic acid	3.01174e+06	1.83772e+06	0.610185	Down	0.0209242	-0.712681	1.90123	Organoheterocyclic compounds
4-Hydroxymephenytoin	6.31443e+06	3.78768e+06	0.599845	Down	0.0796143	-0.737338	1.4722	Organoheterocyclic compounds
Dl-Indole-3-lactic acid	3.67807e+07	2.17606e+07	0.591631	Down	0.0572331	-0.75723	0.793025	Organoheterocyclic compounds
2-Benzoxazolinone	1.42581e+07	8.40702e+06	0.589631	Down	0.0584192	-0.762115	1.29136	Organoheterocyclic compounds
5-Hydroxyindole-3-acetic acid	5.96037e+06	3.473e+06	0.582682	Down	0.160463	-0.779218	1.19632	Organoheterocyclic compounds
Uracil	1.06319e+09	5.86576e+08	0.551712	Down	0.000843709	-0.858013	1.74743	Organoheterocyclic compounds
2-[(3S)-1-Benzyl-3-pyrrolidinyl]-1,3-benzothiazole	1.49339e+07	8.19098e+06	0.548483	Down	0.015777	-0.866481	1.53564	Organoheterocyclic compounds
Allantoin	8.1251e+06	4.45616e+06	0.548443	Down	0.799005	-0.866586	0.797629	Organoheterocyclic compounds
Triacanthine	7.79479e+06	4.20776e+06	0.539817	Down	0.00252076	-0.889457	1.22201	Organoheterocyclic compounds
Thymine	1.10366e+07	5.75913e+06	0.52182	Down	0.0945723	-0.938375	0.840371	Organoheterocyclic compounds
Riboflavin	1.33711e+08	6.96751e+07	0.521087	Down	0.00653425	-0.940405	1.46039	Organoheterocyclic compounds
Ambroxane	1.15137e+09	5.66638e+08	0.492143	Down	0.0121931	-1.02285	1.58307	Organoheterocyclic compounds
Biotin	7.37606e+06	3.61595e+06	0.490228	Down	0.00300516	-1.02848	1.80197	Organoheterocyclic compounds
Fraxinellone	1.65886e+06	787150	0.474513	Down	0.00145882	-1.07548	2.79182	Organoheterocyclic compounds
Prim-O-glucosylcimifugin	2.83523e+07	1.27676e+07	0.450319	Down	0.0475088	-1.15098	1.38257	Organoheterocyclic compounds
Indole-3-carbidol	2.84796e+08	1.27893e+08	0.449071	Down	0.132665	-1.15499	1.45644	Organoheterocyclic compounds
Hypoxanthine	7.92063e+07	3.54429e+07	0.447476	Down	0.10281	-1.16012	0.640163	Organoheterocyclic compounds
5-O-Methylvisammioside	2.19125e+07	9.45392e+06	0.43144	Down	0.00115989	-1.21277	1.19318	Organoheterocyclic compounds
Securinine	1.15107e+07	4.9589e+06	0.430809	Down	0.000484738	-1.21488	1.28897	Organoheterocyclic compounds
TriacetonaMine	1.2337e+08	5.00496e+07	0.405688	Down	0.0364418	-1.30156	1.94167	Organoheterocyclic compounds
Vitamin B1	4.60316e+07	1.64111e+07	0.356519	Down	0.00233903	-1.48795	0.882933	Organoheterocyclic compounds
4-Pyridoxate	3.5953e+07	1.2201e+07	0.339359	Down	0.00864384	-1.55911	2.007	Organoheterocyclic compounds
Lipoamide	9.83922e+06	3.20897e+06	0.32614	Down	0.0486377	-1.61644	1.70732	Organoheterocyclic compounds
Dihydrothymine	3.84652e+07	1.24496e+07	0.32366	Down	0.0119985	-1.62745	2.30282	Organoheterocyclic compounds
Nicotinic acid	5.47985e+08	1.69504e+08	0.309323	Down	0.00550863	-1.69281	2.19524	Organoheterocyclic compounds
Desthiobiotin	8.92125e+07	2.55564e+07	0.286467	Down	0.064882	-1.80356	1.43764	Organoheterocyclic compounds
Nicotinamide	3.49115e+08	8.17e+07	0.23402	Down	0.000917946	-2.09529	1.93141	Organoheterocyclic compounds
Gemifloxacin	8.73855e+06	1.58062e+06	0.180879	Down	0.0122271	-2.46691	1.61292	Organoheterocyclic compounds
Pheophorbide A	1.591e+07	2.7017e+06	0.169811	Down	0.00285916	-2.558	1.4797	Organoheterocyclic compounds
Kahweol	5.08733e+08	3.63249e+07	0.0714027	Down	4.98768e-05	-3.80788	1.81014	Organoheterocyclic compounds
1H-indol-3-yl(pyridin-2-yl)methanol	2.27719e+07	2.27473e+07	0.998917	Down	0.924031	-0.00156321	0.0988374	Others
Isoeugenyl acetate	4.3783e+06	4.37211e+06	0.998586	Down	0.808278	-0.00204087	0.306375	Others
RPK	1.25987e+07	1.2525e+07	0.994146	Down	0.951856	-0.00847037	0.0648431	Others
Acetyl-11-keto-β-boswellic acid	1.13864e+07	1.13053e+07	0.992872	Down	0.908437	-0.0103203	0.370268	Others
FAHFA 18:0/2:0	1.37571e+06	1.36074e+06	0.98912	Down	0.748217	-0.0157821	0.262565	Others
4-oxo-5-phenylpentanoic acid	1.20197e+07	1.18589e+07	0.98662	Down	0.955378	-0.0194341	0.0296202	Others
PC O-20:4	503296	494265	0.982056	Down	0.804824	-0.0261226	0.272764	Others
Salicylic acid O-glucoside	1.36608e+08	1.32398e+08	0.969178	Down	0.820637	-0.0451672	0.181707	Others
5-Hydroxy-1-tetralone	8.85739e+06	8.5174e+06	0.961615	Down	0.962562	-0.0564686	0.317236	Others
RQH	5.50625e+06	5.28526e+06	0.959867	Down	0.915062	-0.0590942	0.374457	Others
Heroin-d3	4.87283e+07	4.66881e+07	0.958132	Down	0.634945	-0.061704	0.572924	Others
DPK	1.72042e+07	1.64701e+07	0.95733	Down	0.688312	-0.0629119	0.315883	Others
3-(3,4,5-trimethoxyphenyl)propanoic acid	3.92415e+06	3.74687e+06	0.954824	Down	0.847	-0.0666933	0.155744	Others
4-(2-chloro-6-fluorophenyl)-1,3-thiazol-2-amine	8.00112e+06	7.6172e+06	0.952017	Down	0.547207	-0.070941	0.508712	Others
4-morpholinobenzoic acid	5.615e+06	5.34195e+06	0.951372	Down	0.999795	-0.0719181	0.0773129	Others
INH	3.32321e+07	3.15565e+07	0.94958	Down	0.603497	-0.0746389	0.248039	Others
LNH	3.32321e+07	3.15565e+07	0.94958	Down	0.603497	-0.0746389	0.248039	Others
HPH	1.30385e+07	1.23745e+07	0.94907	Down	0.827149	-0.0754129	0.609517	Others
3-[(Carboxycarbonyl)amino]-L-alanine	1.85284e+08	1.72845e+08	0.932865	Down	0.71866	-0.100259	0.266257	Others
O-p-coumaroyl-O-salicyloyl quinic acid	3.59179e+06	3.34969e+06	0.932597	Down	0.639669	-0.100674	0.222212	Others
Cinobufotalin	7.69184e+06	7.12482e+06	0.926283	Down	0.852905	-0.110474	0.986737	Others
2-(cyclopropylcarbonyl)-3-(4-fluoroanilino)acrylonitrile	1.88255e+07	1.74154e+07	0.925098	Down	0.603039	-0.112322	0.334465	Others
HPK	5.77166e+07	5.33755e+07	0.924786	Down	0.938735	-0.112808	0.121946	Others
5-[(10Z)-14-(3,5-dihydroxyphenyl)tetradec-10-en-1-yl]benzene-1,3-diol	2.20775e+06	2.03983e+06	0.92394	Down	0.550499	-0.11413	0.183827	Others
Noroxycodone-d3	1.59701e+07	1.47337e+07	0.922579	Down	0.534041	-0.116256	0.600204	Others
1-(3-ethyl-2,4-dihydroxy-6-methoxyphenyl)butan-1-one	4.90468e+06	4.52329e+06	0.92224	Down	0.923372	-0.116785	0.261333	Others
1,7-bis(4-hydroxyphenyl)-5-methoxyheptan-3-one	2.23315e+07	2.05811e+07	0.921618	Down	0.275414	-0.11776	0.153702	Others
Quinic acid O-di-glucuronic acid	1.55782e+06	1.4298e+06	0.917818	Down	0.96117	-0.12372	0.27741	Others
(-)-3-(3,4-Dihydroxyphenyl)-2-methylalanine	2.09979e+07	1.92318e+07	0.91589	Down	0.646387	-0.126754	0.411951	Others
2,3-dihydroxypropyl 12-methyltridecanoate	2.1422e+07	1.9552e+07	0.912709	Down	0.660749	-0.131773	1.1849	Others
(2S)-4-Oxo-2-phenyl-3,4-dihydro-2H-chromen-7-yl beta-D-glucopyranoside	1.47326e+06	1.33117e+06	0.903556	Down	0.726652	-0.146314	0.201379	Others
13,14-dihydro-15-keto-tetranor Prostaglandin E2	4.93251e+06	4.4489e+06	0.901955	Down	0.766345	-0.148872	0.148438	Others
5-acetyl-2,6-dimethyl-1,2,3,4-tetrahydropyridin-4-one	5.84976e+07	5.27342e+07	0.901477	Down	0.709396	-0.149638	0.505249	Others
QLH	3.77337e+08	3.39786e+08	0.900486	Down	0.733772	-0.151224	0.109188	Others
SM 8:1;2O/33:0	611223	549944	0.899743	Down	0.486016	-0.152415	0.268741	Others
N-(4-chlorophenethyl)-N'-(4-chlorophenyl)urea	1.30134e+07	1.16807e+07	0.897593	Down	0.553907	-0.155866	0.439971	Others
1,7-bis(3,4-dihydroxyphenyl)heptan-3-one	2.02549e+07	1.81653e+07	0.896837	Down	0.393134	-0.157082	0.602218	Others
2-Deoxyribose 1-Phosphate	4.0514e+06	3.6219e+06	0.893987	Down	0.667788	-0.161675	0.628226	Others
3-benzyl-1-butyl-4-hydroxy-1,2-dihydroquinolin-2-one	7.72222e+06	6.86115e+06	0.888494	Down	0.72274	-0.170567	0.14406	Others
methyl 4-methyl-2-oxo-2H-pyran-6-carboxylate	3.16019e+08	2.80164e+08	0.886543	Down	0.330111	-0.173738	0.581443	Others
DGDG 16:0_18:2	206607	182611	0.883854	Down	0.535665	-0.17812	0.538053	Others
PG O-10:0_18:3	1.16014e+07	1.02141e+07	0.880417	Down	0.76601	-0.183742	0.28287	Others
Rubescensin A	6.17664e+06	5.43736e+06	0.880309	Down	0.62976	-0.183918	0.539715	Others
1-[4-mercapto-2-(2-methoxyphenyl)-6-methylpyrimidin-5-yl]ethan-1-one	1.15877e+06	1.0161e+06	0.876876	Down	0.809131	-0.189556	0.117243	Others
6-Phosphogluconic acid	825002	722337	0.875558	Down	0.704875	-0.191725	0.209018	Others
DGDG O-13:0_3:0	7.21241e+07	6.28591e+07	0.871541	Down	0.431907	-0.19836	0.580237	Others
N-(3-Indolylacetyl)-L-Alanine	1.86243e+07	1.6108e+07	0.864893	Down	0.403551	-0.209407	0.776727	Others
N-cyclooctylurea	2.90496e+06	2.50604e+06	0.862677	Down	0.417258	-0.213107	0.838902	Others
MGDG O-28:6_18:1	2.83444e+06	2.44397e+06	0.862243	Down	0.490699	-0.213833	0.188945	Others
Abscisic acid glucose ester	1.65757e+07	1.42723e+07	0.861037	Down	0.39778	-0.215852	0.514906	Others
4-acetyl-4-(ethoxycarbonyl)heptanedioic acid	6.33152e+07	5.43669e+07	0.85867	Down	0.61812	-0.219824	0.204147	Others
14,15-Dehydrocrepenynic acid	3.48464e+08	2.96602e+08	0.851169	Down	0.703999	-0.232483	0.712806	Others
4-{3-[(3,4-dihydroxyphenyl)methyl]-2-methylbutyl}benzene-1,2-diol	3.51092e+06	2.98333e+06	0.849728	Down	0.38003	-0.234927	0.668947	Others
LPG O-20:3	768684	652711	0.849128	Down	0.535963	-0.235945	0.763631	Others
AMK	723072	603157	0.834158	Down	0.257704	-0.261607	0.596467	Others
2-(acetyloxy)-3-amino-1-[1,2-di(acetyloxy)ethyl]-3-oxopropyl acetate	3.90692e+06	3.25776e+06	0.833844	Down	0.315334	-0.262151	0.321919	Others
ethyl 3-cyano-6-methyl-2-(phenylthio)isonicotinate	5.15636e+06	4.29399e+06	0.832756	Down	0.672151	-0.264034	0.322874	Others
VLH	6.60315e+06	5.49223e+06	0.831759	Down	0.46368	-0.265763	0.687676	Others
D-Erythrose 4-phosphate	1.71677e+07	1.42644e+07	0.830889	Down	0.389725	-0.267272	0.566546	Others
4-(2,3-dihydro-1,4-benzodioxin-6-yl)butanoic acid	8.12176e+06	6.70926e+06	0.826084	Down	0.272931	-0.275639	0.819603	Others
LPC 20:4-SN1	2.31688e+06	1.90078e+06	0.820404	Down	0.795641	-0.285593	0.696731	Others
PG O-22:6_16:0	738246	604940	0.81943	Down	0.448438	-0.287308	0.800411	Others
Cer 18:0;2O/24:0	1.03516e+06	846379	0.817629	Down	0.202269	-0.290481	0.268892	Others
4-amino-2-(4-chlorophenyl)-6-(methylthio)pyrimidine-5-carbonitrile	9.03363e+06	7.3596e+06	0.814689	Down	0.320235	-0.295678	0.452851	Others
Di(2-ethylhexyl) phthalate	2.02522e+07	1.64244e+07	0.810993	Down	0.201387	-0.302239	0.838546	Others
GPK	2.43304e+07	1.96157e+07	0.806219	Down	0.737192	-0.310756	0.128847	Others
5,8-dihydroxy-10-methyl-5,8,9,10-tetrahydro-2H-oxecin-2-one	5.97182e+07	4.81304e+07	0.805959	Down	0.366753	-0.311222	0.429635	Others
N-[(Tert-butoxy)carbonyl]-L-tryptophan	9.60722e+08	7.71739e+08	0.803291	Down	0.593239	-0.316005	0.279995	Others
D-Fructose 1,6-bisphosphate	1.09565e+07	8.79953e+06	0.803137	Down	0.00363727	-0.316281	0.485908	Others
(5Z)-3-aminonon-5-enoic acid	946236	757888	0.80095	Down	0.0701919	-0.320215	0.185126	Others
4-methoxy-6-(prop-2-en-1-yl)-2H-1,3-benzodioxole	1.93217e+06	1.54655e+06	0.800422	Down	0.215587	-0.321168	0.594851	Others
SM 8:1;2O/36:0	4.13963e+06	3.29451e+06	0.795845	Down	0.0412974	-0.32944	0.307623	Others
7-(3,4-dihydroxyphenyl)-5-hydroxy-1-(4-hydroxyphenyl)heptan-3-one	1.5679e+08	1.24465e+08	0.793832	Down	0.245232	-0.333094	0.786867	Others
4-(3-methoxy-5,6-dihydrobenzo[c]acridin-7-yl)morpholine	1.09682e+07	8.69935e+06	0.793143	Down	0.087755	-0.334346	0.593398	Others
3-(4-hydroxy-3-methoxyphenyl)propanoic acid	2.76401e+07	2.18198e+07	0.789427	Down	0.349667	-0.341122	0.881555	Others
N-Acetylglucosamine 1-phosphate	7.52846e+06	5.94057e+06	0.789082	Down	0.199659	-0.341752	0.531922	Others
N'-[6-(tert-butyl)thieno[3,2-d]pyrimidin-4-yl]-4-methylbenzohydrazide	7.69169e+06	6.0526e+06	0.786901	Down	0.546493	-0.345746	0.879546	Others
2-[1-(benzylamino)ethyl]phenol	4.1566e+06	3.26732e+06	0.786056	Down	0.471583	-0.347296	0.596745	Others
FAHFA 16:0/18:2	6.05335e+06	4.72749e+06	0.78097	Down	0.528646	-0.35666	0.627082	Others
Glomeratose A	3.19316e+06	2.48255e+06	0.777461	Down	0.339086	-0.363158	0.478267	Others
N-benzyl-N-isopropyl-N'-[4-(trifluoromethoxy)phenyl]urea	5.57186e+08	4.32249e+08	0.77577	Down	0.0525399	-0.366299	0.397744	Others
octadec-9-ynoic acid	3.50582e+07	2.70216e+07	0.770764	Down	0.313267	-0.375639	0.888944	Others
bicyclo[2.2.2]oct-2-en-1-yl 4-methylbenzene-1-sulfonate	3.38751e+06	2.59078e+06	0.764805	Down	0.282563	-0.386837	0.431155	Others
1,2,3,6,7-Pentamethoxyxanthone	5.02581e+06	3.83552e+06	0.763166	Down	0.274295	-0.389932	0.593502	Others
1-allyl-4,5-diphenyl-2-(2-thienyl)-1H-imidazole	3.16439e+07	2.41366e+07	0.762757	Down	0.193753	-0.390704	0.525405	Others
2-[(butylamino)(imino)methyl]-1-oxohydrazinium-1-olate	3.77099e+06	2.87368e+06	0.762051	Down	0.306298	-0.392041	0.543216	Others
(3R)-4,4-Dimethyl-2-oxotetrahydro-3-furanyl beta-D-glucopyranoside	2.58758e+07	1.97144e+07	0.761886	Down	0.284789	-0.392353	0.536129	Others
2,4-dihydroxyheptadec-16-en-1-yl acetate	7.79815e+07	5.93086e+07	0.760547	Down	0.278717	-0.394891	1.07414	Others
SM 8:1;2O/35:0	4.53598e+06	3.44481e+06	0.75944	Down	0.0295001	-0.396991	0.204828	Others
(2R)-5-hydroxy-7-methoxy-2-phenyl-3,4-dihydro-2H-1-benzopyran-4-one	9.04327e+06	6.84393e+06	0.756798	Down	0.456476	-0.40202	0.931962	Others
MGDG O-15:0_2:0	7.69611e+07	5.80966e+07	0.754883	Down	0.352612	-0.405676	0.920493	Others
PG 8:0_18:2	547919	412908	0.753592	Down	0.405036	-0.408145	0.396708	Others
2-[2-(1-isobutylcyclohexyl)-1-methylethylidene]hydrazine-1-carboxamide	7.63974e+07	5.72136e+07	0.748894	Down	0.122206	-0.417167	0.978563	Others
Helicid	2.9715e+06	2.20439e+06	0.741843	Down	0.229849	-0.430815	0.778046	Others
Octyl hydrogen phthalate	3.98468e+08	2.94736e+08	0.739673	Down	0.111466	-0.435041	0.972033	Others
2-(tert-butyl)-6,7-dimethoxy-4H-3,1-benzoxazin-4-one	3.91968e+07	2.8932e+07	0.738121	Down	0.713175	-0.43807	0.220836	Others
Tetramethylpyrazine	1.99289e+06	1.46484e+06	0.735034	Down	0.0771793	-0.444118	0.997991	Others
Nepodin	3.29443e+06	2.4142e+06	0.732815	Down	0.220241	-0.44848	1.0111	Others
4-methylphenyl 1-ethyl-3-methyl-1H-pyrazole-5-carbothioate	2.61492e+08	1.91612e+08	0.732764	Down	0.107338	-0.44858	1.05656	Others
Tricin 4'-O-(beta-guaiacylglyceryl) ether 5-O-hexoside	9.21255e+06	6.74312e+06	0.73195	Down	0.0776949	-0.450184	0.858774	Others
1-Phenyl-3-methyl-5-pyrazolone	2.75917e+07	2.01825e+07	0.731469	Down	0.198474	-0.451131	0.542259	Others
TKK	1.65842e+09	1.20951e+09	0.729316	Down	0.471107	-0.455383	0.53567	Others
3-Hydroxy-3-Methylpentane-1,5-Dioic Acid	2.30205e+07	1.67839e+07	0.729088	Down	0.0712051	-0.455836	0.824167	Others
MGDG 3:0_6:0	1.13659e+07	8.2827e+06	0.728731	Down	0.112304	-0.456542	0.925678	Others
2-(Dimethylamino)Guanosine	7.02506e+06	5.09596e+06	0.725397	Down	0.694552	-0.463157	0.356526	Others
5,6-dimethyl-4-oxo-4H-pyran-2-carboxylic acid	1.00198e+08	7.16287e+07	0.714874	Down	0.149285	-0.48424	0.90336	Others
Linderalactone	6.88344e+06	4.86889e+06	0.707334	Down	0.162188	-0.499536	0.855009	Others
(1E,4E)-1,5-bis(4-methoxyphenyl)penta-1,4-dien-3-one	3.3531e+06	2.35867e+06	0.703432	Down	0.0657669	-0.507518	0.995634	Others
3-hydroxy-2-(3-nitro-4-piperidinobenzyl)propanenitrile	2.11241e+06	1.48531e+06	0.703133	Down	0.109044	-0.508131	0.591044	Others
N', N''-Feruloyl, Caffeoylspermidine	1.8055e+07	1.25974e+07	0.697723	Down	0.403513	-0.519273	0.57121	Others
Hypoxanthine-9-beta-D-Arabinofuranoside	821615	572397	0.696674	Down	0.157343	-0.521444	0.451423	Others
beta-Acetoxyisovalerylalkannin	1.31485e+07	9.1517e+06	0.696024	Down	0.0228435	-0.522791	0.661964	Others
LysoPE 18:2 (2n isomer)	1.14388e+08	7.94389e+07	0.694471	Down	0.438965	-0.526013	0.516196	Others
LPK	3.13891e+07	2.17125e+07	0.691719	Down	0.138329	-0.531742	1.23543	Others
3-(2-thienylmethylidene)chroman-4-one	6.45084e+06	4.45538e+06	0.690667	Down	0.105948	-0.533939	1.42894	Others
N-(Phenylacetyl)-L-phenylalanine	1.13226e+06	779529	0.688472	Down	0.0142317	-0.53853	0.372196	Others
(2E,4E)-N-[2-(4-hydroxyphenyl)ethyl]dodeca-2,4-dienamide	4.20218e+06	2.85543e+06	0.679511	Down	0.0553351	-0.557432	0.587855	Others
2-(benzylthio)-3-(2,6-dimethylphenyl)-3,4-dihydroquinazolin-4-one	9.29392e+07	6.28336e+07	0.676072	Down	0.25211	-0.564751	0.719971	Others
PG 16:0_18:2;O	1.33354e+06	900484	0.67526	Down	0.26092	-0.566485	0.80993	Others
LPC(1-acyl 18:1)	274426	185199	0.674858	Down	0.149599	-0.567344	0.804988	Others
1-(2-furyl)pentane-1,4-dione	2.13456e+06	1.42923e+06	0.669565	Down	0.170138	-0.578704	1.27898	Others
N'-[(2,4-dihydroxyphenyl)methylene]-4-methylbenzenesulfonohydrazide	4.36973e+07	2.92272e+07	0.668857	Down	0.386642	-0.580231	0.660048	Others
1-adamantyl(1,4-thiazinan-4-yl)methanone	6.38485e+08	4.25587e+08	0.666557	Down	0.039383	-0.5852	0.62512	Others
(2S)-Isoxanthohumol	3.83044e+06	2.53263e+06	0.661185	Down	0.106541	-0.596874	0.799419	Others
3,4,5-trihydroxycyclohex-1-ene-1-carboxylic acid	1.02862e+07	6.77673e+06	0.658819	Down	0.451604	-0.602047	0.694665	Others
17beta-Trenbolone	1.85431e+07	1.21409e+07	0.654738	Down	0.0118723	-0.611011	1.23233	Others
6-Pentyl-2H-pyran-2-one	2.6035e+08	1.70389e+08	0.654463	Down	0.456543	-0.611617	0.424015	Others
2-{[(4,5-dimethoxy-2-nitrophenethyl)imino]methyl}phenol	2.99748e+08	1.95555e+08	0.652399	Down	0.155234	-0.616174	1.41396	Others
Gentiopicrin	5.78017e+06	3.76934e+06	0.652116	Down	0.512543	-0.616799	0.417674	Others
Dihydroartemisinin	2.45087e+07	1.59727e+07	0.651715	Down	0.0398785	-0.617686	0.913547	Others
PE O-10:0_16:2	7.97497e+06	5.1741e+06	0.648792	Down	0.0658107	-0.624172	0.885714	Others
SPK	1.81062e+07	1.17304e+07	0.64787	Down	0.121074	-0.626224	1.21596	Others
LLK	5.02965e+07	3.2532e+07	0.646804	Down	0.0385253	-0.628599	0.879302	Others
1,2-dihydroxyheptadec-16-yn-4-yl acetate	3.07058e+07	1.97925e+07	0.644585	Down	0.100327	-0.633558	0.601007	Others
1-morpholino-3-(4-nitrophenoxy)propan-2-ol	1.90568e+07	1.22782e+07	0.644294	Down	0.0612091	-0.634208	1.37705	Others
Levalbuterol	1.87729e+06	1.19584e+06	0.637004	Down	0.000977406	-0.650625	0.646807	Others
(12Z)-9,10,11-trihydroxyoctadec-12-enoic acid	1.30504e+08	8.26474e+07	0.633294	Down	0.0298303	-0.659052	1.03461	Others
methadone-d9	4.43302e+06	2.7905e+06	0.629481	Down	0.0569679	-0.667764	1.07688	Others
9,17-Octadecadiene-12,14-diyne-1,11,16-triol	4.08905e+08	2.5714e+08	0.628851	Down	0.0125001	-0.669211	0.899314	Others
O-p-Coumaroyl quinacyl quinic acid O-hexoside	7.27295e+06	4.56771e+06	0.628041	Down	0.0167766	-0.671069	2.02948	Others
N1-(3-amino-4-chlorophenyl)-2-[2,4-di(tert-pentyl)phenoxy]acetamide	1.19498e+06	750159	0.627758	Down	0.10342	-0.671719	0.661908	Others
ethyl 3-oxo-5,6-diphenyl-2,3-dihydropyridazine-4-carboxylate	2.12239e+07	1.33212e+07	0.627653	Down	0.100761	-0.671961	1.10995	Others
PC O-38:7	611272	383585	0.62752	Down	0.0306863	-0.672267	1.18898	Others
Alisol C 23-acetate	5.79886e+06	3.56523e+06	0.614817	Down	0.27678	-0.701772	1.6122	Others
Diosgenin glucoside	2.52667e+07	1.54706e+07	0.612289	Down	0.00157276	-0.707715	2.36001	Others
2-methyl-2,3,4,5-tetrahydro-1,5-benzoxazepin-4-one	9.15811e+06	5.60312e+06	0.611821	Down	0.206273	-0.708819	1.33812	Others
IAA-Glu	2.92983e+06	1.78839e+06	0.610407	Down	0.170944	-0.712158	0.842757	Others
4-methoxy-6-[2-(4-methoxyphenyl)ethyl]-2H-pyran-2-one	5.46355e+07	3.32093e+07	0.607834	Down	0.0843182	-0.718252	0.9123	Others
Arabidopyl ketoadipic acid	6.6573e+06	4.03272e+06	0.605759	Down	0.066424	-0.723185	0.731757	Others
Chlorogenic acid methyl ester	2.01522e+07	1.21968e+07	0.605234	Down	0.250425	-0.724436	0.717332	Others
Morellic acid	412972	249115	0.603225	Down	0.126561	-0.729231	0.450053	Others
N1-(6-methyl-4-oxo-3,4-dihydroquinazolin-2-yl)-4-nitrobenzamide	3.22111e+07	1.93917e+07	0.602019	Down	0.210905	-0.732119	0.717043	Others
1,4-dihydroxyheptadec-16-en-2-yl acetate	1.1522e+09	6.92774e+08	0.60126	Down	0.122133	-0.733939	0.985397	Others
RKK	6.6274e+07	3.97641e+07	0.599996	Down	0.048124	-0.736975	1.03455	Others
N2-tetrahydrofuran-2-ylmethyl-4-(4-fluorophenyl)-1,3-thiazol-2-amine	3.25316e+06	1.9473e+06	0.598585	Down	0.223879	-0.740371	1.28556	Others
TLK	8.16364e+06	4.86918e+06	0.596448	Down	0.0225886	-0.745532	1.41563	Others
ALK	6.89987e+06	4.10661e+06	0.595172	Down	0.479568	-0.748622	0.60435	Others
N1-(1H-indol-4-yl)cyclohexane-1-carboxamide	1.91389e+07	1.13865e+07	0.59494	Down	0.0388108	-0.749184	1.38262	Others
Nicotinamide N-oxide	1.30337e+06	771151	0.591659	Down	0.00476689	-0.757162	1.45999	Others
DGDG 2:0_7:0	5.84799e+07	3.45314e+07	0.590484	Down	0.0245356	-0.76003	1.0694	Others
5,7-dihydroxy-6-methoxy-2-phenyl-3,4-dihydro-2H-1-benzopyran-4-one	2.41077e+06	1.41242e+06	0.585879	Down	0.0158807	-0.771326	0.817898	Others
VLK	5.41513e+07	3.1706e+07	0.585508	Down	0.0069194	-0.77224	1.68181	Others
HKK	3.61705e+06	2.11146e+06	0.583752	Down	0.157531	-0.776573	0.774214	Others
5-amino-2-(dimethylamino)benzoic acid	1.01693e+07	5.93431e+06	0.583553	Down	0.125349	-0.777065	0.724258	Others
1-(4-hydroxyphenyl)propane-1,2-diol	1.15774e+07	6.73346e+06	0.581602	Down	0.0372147	-0.781896	1.21622	Others
1-(3-phenylpropanoyl)-4-piperidinecarboxylic acid	1.60516e+08	9.33155e+07	0.581348	Down	0.0424891	-0.782526	1.11462	Others
8,8-dimethyl-2-phenyl-4H,8H-pyrano[2,3-h]chromen-4-one	1.38546e+08	8.02831e+07	0.579469	Down	0.123178	-0.787196	1.43247	Others
1-Naphthyl acetate	9.23316e+06	5.34952e+06	0.579381	Down	0.00730662	-0.787415	1.04864	Others
N', N''-DiSinapoylspermidine	4.64587e+06	2.69168e+06	0.57937	Down	0.12456	-0.787443	1.52989	Others
Sphingosine (d18:1)	1.99809e+06	1.15483e+06	0.577965	Down	0.0967606	-0.790946	1.48091	Others
N-benzyl-N'-methyl-N-(pyridin-3-ylmethyl)thiourea	1.09186e+06	630558	0.577509	Down	0.0511377	-0.792083	1.09266	Others
18 β-Glycyrrhetintic Acid	1.06199e+07	6.12495e+06	0.57674	Down	0.315821	-0.794006	1.42081	Others
PC 17:0_18:1	638724	365813	0.572724	Down	0.33269	-0.804087	0.689097	Others
N-(4-butyl-2-methylphenyl)-N'-[4-(4-methylpiperazino)phenyl]urea	7.04429e+07	4.02839e+07	0.571866	Down	0.048825	-0.80625	0.831511	Others
3-amino-2-phenyl-2H-pyrazolo[4,3-c]pyridine-4,6-diol	1.50875e+07	8.62365e+06	0.571577	Down	0.172715	-0.806981	1.2147	Others
SLK	2.00832e+07	1.13236e+07	0.563836	Down	0.0243375	-0.826652	1.50975	Others
GLK	6.69612e+06	3.75956e+06	0.561453	Down	0.0225092	-0.832763	1.53212	Others
PC O-18:1	3.53239e+07	1.97611e+07	0.559427	Down	0.713086	-0.837978	1.42504	Others
Valeryl fentanyl-d5	4.09846e+06	2.28393e+06	0.557267	Down	0.338944	-0.84356	0.548347	Others
LPC 16:0-SN1	5.42481e+08	3.01391e+08	0.555579	Down	0.0835946	-0.847936	1.34891	Others
N', N''-p-Coumaroyl, Feruloylspermidine	1.19205e+06	661958	0.555312	Down	0.0192155	-0.84863	1.61953	Others
4-(2-furyl)-2,6-di(methylthio)pyrimidine-5-carbonitrile	3.0335e+06	1.68369e+06	0.555032	Down	0.0127617	-0.849356	1.15951	Others
N alpha-Acetyl-L-Arginine	4.87109e+06	2.70029e+06	0.554351	Down	0.0759163	-0.851128	1.26058	Others
LPC(1-acyl 16:0)	2.50695e+06	1.38864e+06	0.553916	Down	0.0660093	-0.852262	1.47162	Others
2-hydroxy-6-[(8Z,11Z)-pentadeca-8,11,14-trien-1-yl]benzoic acid	3.14383e+07	1.73307e+07	0.551259	Down	0.000832461	-0.859198	1.45277	Others
(6E,10E)-3,7,11,15-tetramethylhexadeca-1,6,10,14-tetraene-3,5,9-triol	2.45623e+06	1.32619e+06	0.539931	Down	0.155196	-0.889152	0.591394	Others
DLK	2.05577e+07	1.10766e+07	0.538806	Down	0.0482022	-0.892161	1.06235	Others
Celestolide	1.64492e+07	8.7861e+06	0.534135	Down	0.0366711	-0.904723	2.04107	Others
3-hydroxy-1,5-diphenylpentan-1-one	5.23681e+06	2.78551e+06	0.53191	Down	0.0400285	-0.910745	1.38145	Others
Cer 9:0;2O/2:0	2.8132e+07	1.49335e+07	0.530836	Down	0.00777127	-0.913662	1.04209	Others
2-(2-amino-3-methylbutanamido)-3-phenylpropanoic acid	1.02113e+08	5.41778e+07	0.530567	Down	0.0199855	-0.914393	1.02161	Others
Tricin 4'-O-(syringyl alcohol) ether	872261	458196	0.525296	Down	0.424452	-0.928796	0.930275	Others
ELK	1.05414e+07	5.46678e+06	0.518604	Down	0.0133887	-0.947296	1.84343	Others
KNK	8.76314e+06	4.54366e+06	0.518497	Down	0.0127863	-0.947592	2.1778	Others
2-Isopropylaniline	2.08654e+07	1.08015e+07	0.517672	Down	0.0339116	-0.949889	0.793358	Others
Ne-(1-Carboxymethyl)-L-lysine	2.97742e+07	1.53712e+07	0.51626	Down	0.0352362	-0.953831	1.11346	Others
3-[4-methyl-1-(2-methylpropanoyl)-3-oxocyclohexyl]butanoic acid	1.66894e+07	8.60554e+06	0.515631	Down	0.0943442	-0.95559	0.455611	Others
Cnidioside A	3.54612e+07	1.80848e+07	0.509989	Down	0.0335124	-0.971462	1.17329	Others
4-methyl-5-oxo-2-pentyl-2,5-dihydrofuran-3-carboxylic acid	7.16842e+07	3.60698e+07	0.503177	Down	0.0151353	-0.990863	1.29766	Others
DGDG 16:3_16:3	3.02484e+06	1.5205e+06	0.50267	Down	0.132793	-0.992316	0.896614	Others
LPC 17:1-SN1	5.92952e+06	2.95744e+06	0.498766	Down	0.141597	-1.00356	1.30899	Others
4-(2-thienyl)benzoic acid	3.18917e+08	1.56407e+08	0.49043	Down	0.00953913	-1.02788	1.04414	Others
4-butyl-4-(hydroxymethyl)-1,2-diphenylpyrazolidine-3,5-dione	5.90882e+07	2.88564e+07	0.488362	Down	0.0225653	-1.03398	0.669953	Others
6-chloro-2-methyl-4-[(2,3,4,5,6-pentamethylbenzyl)oxy]quinoline	3.6618e+06	1.78467e+06	0.487376	Down	0.0199242	-1.03689	1.51564	Others
N-{4-[4-(2-methoxyphenyl)piperazino]butyl}-2-furamide	845559	411078	0.486161	Down	0.131762	-1.04049	0.961959	Others
Xanthurenic acid O-hexoside	1.60186e+06	773603	0.48294	Down	0.028221	-1.05008	1.08223	Others
tetranor-12(R)-HETE	4.95633e+07	2.379e+07	0.479992	Down	0.0710493	-1.05892	0.952016	Others
1-[4-hydroxy-3-(3-methylbut-2-en-1-yl)phenyl]ethan-1-one	1.78707e+08	8.53331e+07	0.477502	Down	0.0119313	-1.06642	1.23824	Others
(2R,3S,4S,5R,6R)-2-(hydroxymethyl)-6-(2-phenylethoxy)oxane-3,4,5-triol	8.81948e+07	4.20982e+07	0.477331	Down	0.00308892	-1.06694	1.45025	Others
SPB 16:1;2O	5.55093e+07	2.63316e+07	0.474363	Down	0.00291914	-1.07594	1.31136	Others
4-decyl-3-hydroxy-5-oxooxolane-2,3-dicarboxylic acid	3.30964e+07	1.56406e+07	0.472578	Down	0.00351879	-1.08138	0.927063	Others
1-adamantyl(piperidino)methanone	8.08669e+06	3.80403e+06	0.470406	Down	0.00432326	-1.08802	1.52622	Others
Tricin 5-O-hexosyl-O-hexoside	3.55639e+06	1.66869e+06	0.469208	Down	0.0443686	-1.0917	1.67206	Others
iP9G	1.7671e+07	8.11222e+06	0.459069	Down	0.051811	-1.12322	0.81861	Others
GRH	7.80961e+07	3.57176e+07	0.457354	Down	0.061657	-1.12862	0.974388	Others
4-oxododecanedioic acid	8.00937e+07	3.65521e+07	0.456367	Down	0.0587484	-1.13173	1.82916	Others
Dutasteride	2.75904e+07	1.25465e+07	0.454741	Down	0.0487151	-1.13688	1.54019	Others
(±)8(9)-DiHET	1.1198e+06	507109	0.452856	Down	0.0119838	-1.14288	1.64354	Others
1,8-diphenoxy-9,10-dihydroanthracene-9,10-dione	7.64893e+07	3.45918e+07	0.452243	Down	0.519449	-1.14483	0.51426	Others
N-(1-benzyl-4-piperidinyl)-4-(1H-pyrazol-1-yl)benzamide	3.54034e+07	1.58766e+07	0.448447	Down	0.0380744	-1.15699	1.01463	Others
(2E,4E)-N-(2-methylpropyl)dodeca-2,4-dienamide	3.14684e+06	1.40096e+06	0.445197	Down	0.0372648	-1.16748	0.739643	Others
Ponicidin/Rubescensin B	1.38948e+07	6.18183e+06	0.444903	Down	0.0485797	-1.16844	0.837422	Others
FRH	9.81215e+07	4.34916e+07	0.443243	Down	0.0654995	-1.17383	0.653918	Others
L-Cysteine-glutathione gisulfide	2.52569e+06	1.11879e+06	0.442964	Down	0.00773746	-1.17474	1.50688	Others
N-(4-methoxyphenethyl)-N'-(2-methylphenyl)thiourea	3.23365e+06	1.39408e+06	0.431117	Down	0.0386246	-1.21385	1.74803	Others
3-O-p-coumaroyl quinic acid O-hexoside	2.09906e+06	901560	0.429507	Down	0.0180028	-1.21925	2.43881	Others
LPC(1-acyl 18:3)	5.40792e+06	2.31926e+06	0.428863	Down	0.130927	-1.22141	1.45508	Others
NKK	8.05392e+06	3.44498e+06	0.42774	Down	0.0475224	-1.22519	1.73868	Others
5-[(E)-2-(3,5-dihydroxyphenyl)ethenyl]-2-methoxybenzene-1,3-diol	8.6379e+07	3.66807e+07	0.424649	Down	0.0282982	-1.23566	0.734564	Others
NMK	1.90217e+06	806679	0.424085	Down	0.00864028	-1.23758	2.04553	Others
5,6-Dehydroginsenoside Rd	2.62195e+06	1.1087e+06	0.422854	Down	0.00716307	-1.24177	2.13244	Others
methyl 2-[(2-acetyl-3-oxo-1-butenyl)amino]acetate	2.07598e+08	8.74494e+07	0.421243	Down	0.0924648	-1.24727	1.1235	Others
1,4-dihydro-1-Methyl-4-oxo-3-pyridinecarboxamide	7.17388e+06	3.00242e+06	0.418521	Down	0.0005783	-1.25663	1.5789	Others
DHZROG	2.69265e+06	1.12198e+06	0.416684	Down	0.102206	-1.26297	1.28961	Others
(2E)-6-hydroxy-2-methyl-6-(4-methylphenyl)hept-2-enoic acid	1.75245e+07	7.1766e+06	0.409519	Down	0.0252116	-1.288	1.46051	Others
N-butyl-2-methyl-5-(piperidinosulfonyl)-3-furamide	1.47953e+07	6.04579e+06	0.408628	Down	0.140107	-1.29114	0.931072	Others
4-[4-(aminocarbonyl)piperidino]-4-oxobut-2-enoic acid	6.3311e+06	2.54068e+06	0.401302	Down	0.0437013	-1.31724	1.63847	Others
Artesunate	1.19491e+08	4.64403e+07	0.388652	Down	0.0069349	-1.36345	0.878004	Others
DGDG O-8:0_8:0	2.81486e+06	1.09207e+06	0.387965	Down	0.0294677	-1.366	1.52785	Others
N1-[1-(2,4-dimethylphenyl)ethyl]-2,2-dimethylpropanamide	6.57394e+06	2.53528e+06	0.385657	Down	0.00937074	-1.37461	1.46006	Others
1-(5,7-dichloro-2,3,4,4a-tetrahydro-1H-xanthen-4-yl)pyrrolidine	1.24696e+07	4.79986e+06	0.384925	Down	0.00985737	-1.37735	1.63232	Others
L-Methionine Methyl Ester	4.63352e+07	1.71898e+07	0.370988	Down	0.964818	-1.43056	0.69928	Others
3,4,10,11-tetramethoxy-7,8,12b,13-tetrahydro-5H-6-azatetraphene	6.32106e+07	2.32712e+07	0.368154	Down	0.0332605	-1.44162	1.50433	Others
PC O-18:2	3.05511e+08	1.11952e+08	0.366443	Down	0.0448096	-1.44834	1.6324	Others
2-(1H-benzimidazol-2-yl)-N-[4-(benzyloxy)phenyl]benzamide	1.00562e+07	3.64636e+06	0.362596	Down	0.0127407	-1.46356	0.998236	Others
PC 9:0_9:0	2.12411e+06	748350	0.352313	Down	0.2742	-1.50507	0.654055	Others
1-(7-methoxy-2-oxo-2H-chromen-8-yl)-3-methyl-2-oxobutyl acetate	2.20389e+07	7.70879e+06	0.349781	Down	0.0764104	-1.51547	1.40386	Others
NNH	8.38196e+07	2.91862e+07	0.348203	Down	0.14818	-1.522	1.32287	Others
LPC 16:2-SN1	8.54535e+06	2.96851e+06	0.347383	Down	0.0705945	-1.5254	1.62901	Others
DGDG O-8:0_2:0	3.31787e+08	1.14975e+08	0.346534	Down	0.0195309	-1.52893	1.0077	Others
13-α-(21)-Epoxyeurycomanone	5.74758e+06	1.97612e+06	0.343819	Down	0.00430309	-1.54028	0.970579	Others
N-[2-chloro-6-(trifluoromethoxy)phenyl]-2,2-dimethylpropanamide	2.11125e+06	723268	0.342578	Down	0.246385	-1.5455	1.20035	Others
LysoPC 16:2	8.53804e+06	2.89717e+06	0.339325	Down	0.0682461	-1.55926	1.63688	Others
N-[(4-hydroxy-3-methoxyphenyl)methyl]-8-methylnonanamide	3.09534e+07	1.04714e+07	0.338294	Down	0.000453448	-1.56365	2.47514	Others
PC O-17:0	2.87824e+06	965448	0.33543	Down	0.0317643	-1.57592	1.4931	Others
LPC 18:2-SN1	2.29487e+09	7.39252e+08	0.322132	Down	0.0593405	-1.63428	1.70443	Others
N4-(4-chloro-2,5-dimethoxyphenyl)morpholine-4-carbothioamide	2.86993e+06	895132	0.311901	Down	0.0509525	-1.68084	1.86203	Others
N1-(1,3,4-thiadiazol-2-yl)-2-(benzoylamino)benzamide	1.25798e+07	3.91354e+06	0.311098	Down	0.000123894	-1.68456	1.13844	Others
LPC 16:3-SN1	1.1728e+07	3.54993e+06	0.302687	Down	0.0986563	-1.7241	1.36708	Others
Sauchinone	1.09888e+07	3.24625e+06	0.295416	Down	0.000143427	-1.75918	1.89262	Others
Stiripentol	8.78351e+07	2.49489e+07	0.284043	Down	0.000480622	-1.81582	2.29246	Others
4-oxo-4-[(1-phenylethyl)amino]but-2-enoic acid	2.89e+07	7.95629e+06	0.275304	Down	0.012763	-1.8609	2.15975	Others
PC O-18:3	1.65003e+08	4.52074e+07	0.273978	Down	0.0193023	-1.86787	1.58798	Others
(11E,15Z)-9,10,13-trihydroxyoctadeca-11,15-dienoic acid	2.80724e+08	7.6625e+07	0.272955	Down	0.0435323	-1.87327	0.877107	Others
LPC 18:3-SN1	1.17474e+09	3.14459e+08	0.267685	Down	0.0390765	-1.90139	1.49566	Others
DG O-18:3_16:2	4.03706e+07	7.85291e+06	0.194521	Down	0.0156316	-2.362	1.62639	Others
N-{5-[(dimethylamino)sulfonyl]-2-methylphenyl}cyclohexanecarboxamide	3.776e+07	7.20734e+06	0.190873	Down	0.00268201	-2.38932	1.81263	Others
TQH	1.07265e+08	1.89902e+07	0.17704	Down	0.00154973	-2.49785	1.32697	Others
Leukotriene D4	2.74578e+06	446865	0.162746	Down	0.00158824	-2.6193	1.67132	Others
5-[(benzoyloxy)methyl]-4,5,6-trihydroxycyclohex-2-en-1-yl benzoate	5.82272e+07	6.917e+06	0.118793	Down	0.00170838	-3.07347	1.65988	Others
(5S)-5-hydroxy-1,7-diphenylheptan-3-one	2.60277e+07	2.77453e+06	0.106599	Down	6.50673e-05	-3.22973	1.95319	Others
Oridonin	2.0102e+07	1.71363e+06	0.0852467	Down	9.80124e-05	-3.55221	2.03574	Others
Atractylenolide III	4.60204e+07	3.35694e+06	0.0729446	Down	0.00439053	-3.77706	1.9108	Others
Osthole	6.0603e+07	5.99657e+07	0.989485	Down	0.806181	-0.0152509	0.27216	Phenylpropanoids and polyketides
Piperlongumine	950235	938880	0.988051	Down	0.592236	-0.0173427	0.696995	Phenylpropanoids and polyketides
alpha-Zearalanol	4.37632e+07	4.26824e+07	0.975304	Down	0.880157	-0.0360767	0.180838	Phenylpropanoids and polyketides
7-Methoxy-4-methylcoumarin	3.91921e+06	3.80577e+06	0.971055	Down	0.954387	-0.0423746	0.316069	Phenylpropanoids and polyketides
3-Coumaric acid	1.16008e+08	1.11943e+08	0.964958	Down	0.852846	-0.0514626	0.364954	Phenylpropanoids and polyketides
Retrorsine	5.21777e+06	4.97429e+06	0.953337	Down	0.791795	-0.068942	0.684525	Phenylpropanoids and polyketides
Phloretic acid	1.25508e+07	1.19431e+07	0.951583	Down	0.732158	-0.0715982	0.507908	Phenylpropanoids and polyketides
Rotenone	9.13101e+06	8.67962e+06	0.950565	Down	0.922932	-0.0731429	0.151694	Phenylpropanoids and polyketides
Saxitoxin	7.93253e+06	7.31195e+06	0.921768	Down	0.576438	-0.117524	0.212414	Phenylpropanoids and polyketides
Astragaloside I	3.90227e+06	3.56876e+06	0.914535	Down	0.805547	-0.12889	0.841857	Phenylpropanoids and polyketides
Epimedin A	3.10137e+06	2.82526e+06	0.91097	Down	0.617664	-0.134525	0.208176	Phenylpropanoids and polyketides
Gomisin D	2.90449e+06	2.62096e+06	0.902383	Down	0.505061	-0.148188	0.430302	Phenylpropanoids and polyketides
Robinin	2.65325e+06	2.39292e+06	0.901882	Down	0.756992	-0.148989	0.187104	Phenylpropanoids and polyketides
Methylophiopogonanone A	1.01476e+06	881375	0.868558	Down	0.819053	-0.203306	0.18111	Phenylpropanoids and polyketides
Aflatoxin G1	801103	694813	0.867321	Down	0.419715	-0.205362	0.16332	Phenylpropanoids and polyketides
N-Feruloyl putrescine	7.90996e+08	6.78925e+08	0.858317	Down	0.974025	-0.220417	0.0479771	Phenylpropanoids and polyketides
Epigallocatechin	5.95466e+07	5.04443e+07	0.84714	Down	0.606179	-0.239328	0.335669	Phenylpropanoids and polyketides
7-Hydroxycoumarine	3.88691e+09	3.28744e+09	0.845772	Down	0.530928	-0.241659	0.576965	Phenylpropanoids and polyketides
Pectolinarin	481380	405384	0.842129	Down	0.402708	-0.247887	0.374746	Phenylpropanoids and polyketides
Toddalolactone	1.09296e+07	9.06513e+06	0.829411	Down	0.305504	-0.269841	0.415067	Phenylpropanoids and polyketides
Skimmin	2.7144e+08	2.22374e+08	0.819237	Down	0.591615	-0.287648	0.499573	Phenylpropanoids and polyketides
Rutin	447061	365231	0.81696	Down	0.131486	-0.291663	0.450246	Phenylpropanoids and polyketides
Tacrolimus	1.32069e+06	1.06398e+06	0.805625	Down	0.342695	-0.31182	0.27703	Phenylpropanoids and polyketides
Curcumin	2.98957e+06	2.3933e+06	0.800548	Down	0.276257	-0.320939	0.794713	Phenylpropanoids and polyketides
Ferulic acid O-hexoside	2.58608e+06	2.0553e+06	0.794755	Down	0.0515201	-0.331418	0.602291	Phenylpropanoids and polyketides
Tetracycline	6.49511e+06	5.15904e+06	0.794296	Down	0.162585	-0.332251	0.407686	Phenylpropanoids and polyketides
(-)-epigallocatechin	1.16349e+07	9.21585e+06	0.792087	Down	0.367157	-0.336269	0.584771	Phenylpropanoids and polyketides
Daphnetin	1.82572e+07	1.44533e+07	0.79165	Down	0.885391	-0.337066	0.104133	Phenylpropanoids and polyketides
Dehydrodiisoeugenol	6.85827e+06	5.35331e+06	0.780563	Down	0.246561	-0.357413	0.730556	Phenylpropanoids and polyketides
Schisantherin B	1.28055e+06	988401	0.771856	Down	0.739774	-0.373597	0.512702	Phenylpropanoids and polyketides
Tectoridin	5.59624e+06	4.28591e+06	0.765855	Down	0.352176	-0.384856	0.88928	Phenylpropanoids and polyketides
Icariin	4.33284e+06	3.28307e+06	0.757717	Down	0.633056	-0.400269	0.576949	Phenylpropanoids and polyketides
Hesperetin 5-O-glucoside	7.82815e+06	5.88433e+06	0.751688	Down	0.23216	-0.411794	0.466061	Phenylpropanoids and polyketides
Nodakenin	9.59461e+06	7.16652e+06	0.746932	Down	0.251106	-0.420951	0.723087	Phenylpropanoids and polyketides
(+)-Catechin	6.46515e+06	4.78659e+06	0.740367	Down	0.221054	-0.433687	0.601025	Phenylpropanoids and polyketides
Ethyl caffeate	2.59112e+07	1.9157e+07	0.739332	Down	0.0929152	-0.435707	1.03311	Phenylpropanoids and polyketides
4'-Methoxyflavone	5.43429e+06	4.01707e+06	0.739207	Down	0.187252	-0.435951	0.718971	Phenylpropanoids and polyketides
Nodakenetin	3.91968e+07	2.8932e+07	0.738121	Down	0.713175	-0.43807	0.225108	Phenylpropanoids and polyketides
Isobavachin	6.96399e+07	4.99021e+07	0.716573	Down	0.00573844	-0.480814	0.587357	Phenylpropanoids and polyketides
4-Methoxycinnamic acid	2.46675e+07	1.70927e+07	0.692922	Down	0.696438	-0.529234	0.519234	Phenylpropanoids and polyketides
Licochalcone A	5.82979e+06	4.03103e+06	0.691455	Down	0.500024	-0.532293	0.294641	Phenylpropanoids and polyketides
3-Methoxycinnamic acid	2.47558e+07	1.70927e+07	0.690453	Down	0.673278	-0.534384	0.527212	Phenylpropanoids and polyketides
3'-Hydroxypterostilbene	3.56657e+06	2.42573e+06	0.68013	Down	0.0723186	-0.556117	1.05607	Phenylpropanoids and polyketides
Naringin Dihydrochalcone	4.84085e+06	3.26805e+06	0.675098	Down	0.590598	-0.566831	0.65063	Phenylpropanoids and polyketides
Myricetin	5.92527e+07	3.97379e+07	0.670651	Down	0.0180461	-0.576366	1.97565	Phenylpropanoids and polyketides
4'-O-Glucosylvitexin	1.86571e+06	1.25057e+06	0.670295	Down	0.00984384	-0.577131	0.41897	Phenylpropanoids and polyketides
Praeruptorin B	3.33646e+07	2.21128e+07	0.662762	Down	0.126188	-0.593438	0.329094	Phenylpropanoids and polyketides
Chlortetracycline	4.42153e+06	2.90501e+06	0.657013	Down	0.0611246	-0.606006	0.600344	Phenylpropanoids and polyketides
Cinnamaldehyde	2.07693e+07	1.35555e+07	0.652669	Down	0.148079	-0.615577	0.739864	Phenylpropanoids and polyketides
Wogonoside	1.63085e+06	1.0588e+06	0.64923	Down	0.240183	-0.623199	1.22865	Phenylpropanoids and polyketides
Ophiopogonanone E	1.40282e+07	9.07965e+06	0.647241	Down	0.134667	-0.627625	0.736855	Phenylpropanoids and polyketides
Sibirioside A	2.90852e+07	1.87358e+07	0.64417	Down	0.524552	-0.634487	0.394822	Phenylpropanoids and polyketides
7-Methoxyflavone	1.94351e+07	1.22911e+07	0.632419	Down	0.12905	-0.661047	0.497781	Phenylpropanoids and polyketides
Columbianadin	5.27367e+07	3.23148e+07	0.612756	Down	0.0959058	-0.706614	1.25439	Phenylpropanoids and polyketides
Heptamethoxyflavone	7.6718e+06	4.63905e+06	0.604688	Down	0.0125907	-0.725736	0.960632	Phenylpropanoids and polyketides
Poncirin	1.66764e+06	1.00727e+06	0.604012	Down	0.0204748	-0.727352	0.828248	Phenylpropanoids and polyketides
Schisanhenol	4.94089e+06	2.9205e+06	0.591089	Down	0.0773886	-0.758553	0.868539	Phenylpropanoids and polyketides
Casticin	3.41336e+06	1.99708e+06	0.585076	Down	0.0253029	-0.773303	1.74377	Phenylpropanoids and polyketides
Phellodensin F	1.05401e+07	6.05495e+06	0.574471	Down	0.00162123	-0.799695	1.21409	Phenylpropanoids and polyketides
Sibiricose A5	1.6946e+06	963571	0.568613	Down	0.899106	-0.814481	0.296677	Phenylpropanoids and polyketides
Procyanidin A2	4.87631e+06	2.74151e+06	0.562211	Down	0.0336216	-0.830817	2.0097	Phenylpropanoids and polyketides
Schizandrol B	6.34798e+06	3.56574e+06	0.561713	Down	0.16503	-0.832096	1.16271	Phenylpropanoids and polyketides
(S)-Zearalanone	1.66035e+07	9.24079e+06	0.556556	Down	0.00523812	-0.845401	1.18107	Phenylpropanoids and polyketides
Angelol B	2.09847e+07	1.16393e+07	0.554659	Down	0.81656	-0.850328	0.323794	Phenylpropanoids and polyketides
Combretastatin A4	1.28204e+06	686216	0.535251	Down	0.0670867	-0.901712	1.57812	Phenylpropanoids and polyketides
Tenuifoliside B	1.45472e+07	7.7697e+06	0.534102	Down	0.523936	-0.904812	0.447249	Phenylpropanoids and polyketides
Astragalus polyphenols	4.42683e+06	2.339e+06	0.528369	Down	0.000605616	-0.920381	1.0802	Phenylpropanoids and polyketides
N-p-Coumaroylspermidine	5.79889e+07	3.03006e+07	0.522524	Down	0.243939	-0.93643	0.345554	Phenylpropanoids and polyketides
Praeruptorin A	3.90396e+06	2.0255e+06	0.518831	Down	0.206263	-0.946664	1.31162	Phenylpropanoids and polyketides
Coumarin	2.23073e+07	1.12574e+07	0.50465	Down	0.0707904	-0.986645	0.782834	Phenylpropanoids and polyketides
Narcissoside	4.71686e+06	2.34067e+06	0.496234	Down	0.000476807	-1.01091	1.28366	Phenylpropanoids and polyketides
N-p-Coumaroyl putrescine	3.73104e+06	1.76097e+06	0.471979	Down	0.0233885	-1.08321	0.67446	Phenylpropanoids and polyketides
Formononetin	3.13735e+06	1.4686e+06	0.468102	Down	0.0204631	-1.0951	0.821077	Phenylpropanoids and polyketides
Resveratrol	3.02797e+06	1.41363e+06	0.466855	Down	0.000638446	-1.09895	1.92333	Phenylpropanoids and polyketides
martynoside	3.12094e+06	1.45368e+06	0.465784	Down	0.00888745	-1.10227	1.86549	Phenylpropanoids and polyketides
Astilbin	2.97548e+06	1.35518e+06	0.45545	Down	0.106304	-1.13464	1.73412	Phenylpropanoids and polyketides
(-)-Catechin Gallate	1.64138e+07	7.39681e+06	0.450646	Down	0.0722064	-1.14993	1.02303	Phenylpropanoids and polyketides
Isomucronulatol-7-O-glucoside	7.44095e+06	3.3385e+06	0.448666	Down	0.00310402	-1.15629	1.00338	Phenylpropanoids and polyketides
Verbascoside	1.52967e+07	6.4849e+06	0.423942	Down	0.00114202	-1.23806	1.79843	Phenylpropanoids and polyketides
Kuwanon A	1.23701e+07	4.78309e+06	0.386667	Down	0.096295	-1.37084	1.34846	Phenylpropanoids and polyketides
Epimedin C	3.90422e+07	1.4469e+07	0.370599	Down	0.0194638	-1.43207	0.670576	Phenylpropanoids and polyketides
trans-Cinnamic acid	5.74644e+09	2.09425e+09	0.364443	Down	0.0332304	-1.45624	1.925	Phenylpropanoids and polyketides
Trilobatin	4.87709e+06	1.77371e+06	0.363683	Down	0.0416354	-1.45925	1.18938	Phenylpropanoids and polyketides
Dihydrokawain	3.75831e+08	1.33895e+08	0.356265	Down	0.000561363	-1.48898	0.964701	Phenylpropanoids and polyketides
Methyl-Hesperidin	2.1723e+06	773235	0.355953	Down	0.0804666	-1.49024	1.76791	Phenylpropanoids and polyketides
Isorhapontigenin	1.93452e+08	6.75997e+07	0.349438	Down	0.00219756	-1.51689	1.15544	Phenylpropanoids and polyketides
Heteroclitin D	4.68551e+06	1.60436e+06	0.342408	Down	0.0015156	-1.54621	1.28947	Phenylpropanoids and polyketides
Sibiricose A6	1.14428e+07	3.61722e+06	0.316112	Down	0.00588661	-1.66149	1.43046	Phenylpropanoids and polyketides
2-Hydroxycinnamic acid	3.03357e+08	8.52743e+07	0.281102	Down	0.0700419	-1.83083	1.86778	Phenylpropanoids and polyketides
Erianin	3.11887e+06	584801	0.187504	Down	0.0332085	-2.41501	1.89941	Phenylpropanoids and polyketides
Schisantherin A	3.5891e+06	613725	0.170997	Down	0.00039998	-2.54796	1.90486	Phenylpropanoids and polyketides
Demethoxycurcumin	4.10452e+06	658064	0.160327	Down	0.0920131	-2.64091	0.899054	Phenylpropanoids and polyketides
Irisflorentin	6.38632e+07	1.46983e+06	0.0230153	Down	0.000610183	-5.44126	2.00123	Phenylpropanoids and polyketides

## Sheet: Table S6
Table S6 List of DCMs between Mosaic_R and Mosaic_G regions.
Class	Name	Mosaic_R	Mosaic_G	FC (Mosaic_G_vs_Mosaic_R)		Pvalue	log2FC	VIP
Alkaloids and derivatives	Sophocarpine	2.97985e+06	8.71312e+06	2.92401	Up	0.000866536	1.54795	1.50223
	Tuberostemonine	4.66739e+06	7.54387e+06	1.61629	Up	0.0354961	0.69269	1.24701
	Palmaturbine	1.37214e+07	8.0356e+06	0.585627	Down	0.000723994	-0.771946	1.58251
	Tropine	9.85349e+07	5.66281e+07	0.5747	Down	0.0101875	-0.799119	1.43709
	(+)-Isocorynoline	807754	377541	0.467396	Down	0.04741	-1.09728	1.78529
	Vindoline	906276	314195	0.346688	Down	0.0276967	-1.52829	1.64772
	Trigonelline	2.31692e+09	5.70423e+08	0.246199	Down	0.00232508	-2.0221	1.27708
Benzenoids	Ginkgolic Acid (C13:0)	2.06041e+06	6.28988e+06	3.05274	Up	0.00283034	1.6101	1.68082
	3',4'-Dihydroxyphenylacetone	1.38592e+07	3.43677e+07	2.47977	Up	0.00951033	1.31021	1.58678
	5-Henicosyl-1,3-benzenediol	1.78549e+06	4.10679e+06	2.30009	Up	0.0358226	1.20169	1.40566
	AL 8810 Methyl ester	2.1752e+07	4.32332e+07	1.98755	Up	0.0190477	0.990994	2.01712
	Ginkgolic Acid	3.03782e+06	4.86741e+06	1.60227	Up	0.0137523	0.680121	1.43444
	10-Gingerol	1.14244e+08	6.84135e+07	0.598836	Down	0.0333572	-0.739768	1.38476
	Hydroxyhomosildenafil	6.04228e+06	3.53816e+06	0.585566	Down	0.0220849	-0.772095	1.43693
	N-Sinapoylputrescine	4.66495e+07	2.67283e+07	0.572959	Down	0.0420789	-0.803497	1.09387
	4-Methylcatechol	4.25698e+07	2.02836e+07	0.47648	Down	0.0276248	-1.06951	1.70789
	nor-6β-Oxycodol	1.56065e+07	6.9071e+06	0.442578	Down	0.0380869	-1.176	1.32663
	N-Benzylformamide	1.07619e+08	3.04182e+07	0.282648	Down	0.0406673	-1.82292	1.74616
	5-Aminosalicylic Acid	2.03183e+07	5.68908e+06	0.279997	Down	0.0112489	-1.83652	1.85353
	Sinapyl Alcohol	1.52075e+07	4.08571e+06	0.268664	Down	0.00191085	-1.89612	1.69041
	Hordenine	1.8021e+07	4.58656e+06	0.254512	Down	0.048981	-1.9742	1.82127
	Anise oil	6.09983e+08	1.55006e+08	0.254115	Down	0.000814397	-1.97644	1.29087
	Honokiol	5.09379e+06	1.10478e+06	0.216888	Down	0.00283214	-2.20498	1.93178
Lignans, neolignans and related compounds	Pinoresinol Diglucoside	2.41042e+07	1.29864e+07	0.538761	Down	0.00416129	-0.892281	1.56234
	Myrislignan	2.23917e+07	9.59974e+06	0.428719	Down	0.00343427	-1.2219	1.36225
Lipids and lipid-like molecules	Thromoboxane B1	2.42656e+07	1.07642e+08	4.436	Up	0.00012904	2.14926	1.14732
	Raddeanin A	1.09302e+06	4.621e+06	4.22774	Up	0.00938094	2.07989	1.99461
	Myristoleic Acid	4.43164e+06	1.77851e+07	4.01321	Up	0.00013788	2.00476	2.01586
	Ginsenoside Rg3	4.35708e+06	1.59419e+07	3.65885	Up	0.0265623	1.87139	1.06203
	16-(Hexopyranosyloxy)-7-hydroxy-8,9-epoxypimaran-18-oic acid	1.58614e+07	5.03133e+07	3.17207	Up	0.0280609	1.66542	1.3181
	8-iso Prostaglandin F2β	1.79639e+06	5.49238e+06	3.05746	Up	0.0197101	1.61233	1.63248
	Arachidonic acid methyl ester	1.39312e+07	4.02935e+07	2.89232	Up	0.0160486	1.53223	1.02181
	Calcitriol	654328	1.73651e+06	2.65389	Up	0.00785348	1.40811	1.84654
	Euphorbia factor L3	4.94195e+06	1.28827e+07	2.60681	Up	0.0185361	1.38228	1.08134
	trans-Petroselinic acid	4.2362e+06	1.01579e+07	2.39789	Up	0.00824792	1.26177	1.32749
	Carnosic acid	1.13568e+06	2.69112e+06	2.36961	Up	0.00302754	1.24465	1.42777
	Aucubin	1.41492e+07	3.33145e+07	2.35451	Up	0.00549586	1.23543	1.31803
	LPI 15:0	2.26835e+06	5.1093e+06	2.25243	Up	0.00365285	1.17148	1.91078
	Prostaglandin H1	8.08089e+06	1.75466e+07	2.17137	Up	0.00382398	1.1186	1.07588
	(20R)Ginsenoside Rh2	1.52601e+06	3.2366e+06	2.12095	Up	0.0106007	1.08471	1.16518
	20-Hydroxyecdysone	2.20268e+06	4.58202e+06	2.0802	Up	0.0127283	1.05672	1.93941
	Cyasterone	1.00724e+06	2.01258e+06	1.99812	Up	0.0135267	0.998643	1.81014
	11-Epiprostaglandin E1	1.05285e+06	2.09471e+06	1.98957	Up	0.0125982	0.992453	1.46766
	Sorbitan monooleate	4.04507e+06	7.92035e+06	1.95802	Up	0.00585391	0.969399	1.2141
	Prostaglandin A1	664133	1.23978e+06	1.86677	Up	0.000301069	0.900546	2.42976
	15(R),19(R)-Hydroxy prostaglandin F2α	4.35767e+07	8.12821e+07	1.86526	Up	0.00707103	0.89938	1.09214
	Celastrol	1.01923e+06	1.89921e+06	1.86338	Up	0.00208588	0.89792	1.50888
	11(Z)-Eicosenoic acid	1.19775e+06	2.20145e+06	1.83799	Up	0.00513633	0.878127	2.10447
	Astragaloside IV	1.02947e+07	1.8695e+07	1.81598	Up	0.0179821	0.86075	1.24542
	Eicosapentaenoic acid	5.46894e+06	9.84667e+06	1.80047	Up	0.0339345	0.848374	1.03937
	LPI 16:0	1.16977e+09	2.01229e+09	1.72024	Up	0.0128565	0.78261	1.26164
	Suberic acid	1.14289e+08	1.94282e+08	1.69992	Up	0.00787331	0.765467	1.96223
	(20R)Ginsenoside Rg3	242763	411191	1.6938	Up	0.00642593	0.760261	2.19573
	Poricoic acid A	8.19708e+06	1.33508e+07	1.62873	Up	0.0353189	0.703747	1.1764
	LPI 17:0	9.64851e+06	1.5696e+07	1.62678	Up	0.0196709	0.702017	1.73131
	11β-Prostaglandin E2	1.91509e+06	3.05449e+06	1.59496	Up	0.0274258	0.673522	1.71008
	Azelaic acid	8.09707e+08	1.2895e+09	1.59255	Up	0.00226258	0.671342	1.82247
	LPG 17:1	3.17631e+06	4.89524e+06	1.54117	Up	0.000323665	0.624027	1.60336
	Roseoside	5.20951e+06	3.08858e+06	0.592873	Down	0.0463459	-0.754206	1.38539
	Notopterol	6.40654e+06	3.78173e+06	0.590292	Down	0.0431372	-0.760498	1.68352
	Deacetyltaxol	2.59147e+06	1.49931e+06	0.578554	Down	0.00484506	-0.789476	1.29577
	Hypaconitine	1.02356e+06	591049	0.577445	Down	0.00777939	-0.792244	1.214
	Dihydroroseoside	2.82693e+07	1.62794e+07	0.575868	Down	0.0011797	-0.796189	1.15203
	Rehmannioside D	1.25175e+07	7.14438e+06	0.570753	Down	0.0328736	-0.809062	1.01737
	6 β-Hydroxycortisol	3.07828e+06	1.75206e+06	0.569171	Down	0.0348897	-0.813067	1.30374
	Tenuifolin	1.13619e+08	6.42041e+07	0.565081	Down	0.0359935	-0.823472	1.47727
	Glycerophospho-N-palmitoyl ethanolamine	2.6818e+07	1.50499e+07	0.561187	Down	0.0495287	-0.833448	1.15857
	Panthenol	4.44255e+07	2.47935e+07	0.558091	Down	0.00230878	-0.841429	1.15805
	5α-Pregnan-3,20-dione	1.93398e+06	1.06716e+06	0.551798	Down	0.0264796	-0.857788	1.23866
	LysoPC 16:1	4.6891e+06	2.56559e+06	0.54714	Down	0.0124555	-0.870019	1.79197
	LPG 18:3	8.62912e+08	4.55738e+08	0.52814	Down	0.0393161	-0.921009	1.3031
	Narasin	2.02015e+06	1.05606e+06	0.522761	Down	0.00759888	-0.935775	2.12421
	PC 38:0	485910	239201	0.492274	Down	0.0428097	-1.02247	1.1916
	Bakuchiol	2.96136e+08	1.45082e+08	0.489917	Down	0.00114313	-1.02939	1.49071
	Arenobufagin	1.30492e+07	6.26655e+06	0.480223	Down	0.048336	-1.05822	1.57258
	Rosavin	2.97516e+07	1.38427e+07	0.465277	Down	0.0134792	-1.10384	1.20718
	LPE 16:0	2.24195e+06	1.02633e+06	0.457785	Down	0.0202622	-1.12726	1.33201
	Propionylcarnitine	8.61447e+07	3.81967e+07	0.443402	Down	0.00151436	-1.17331	2.27253
	Obacunone	9.67385e+06	4.22764e+06	0.437018	Down	0.0231	-1.19424	1.5939
	Oleamide	5.20005e+10	2.23012e+10	0.428865	Down	0.0259658	-1.2214	2.11292
	11(Z),14(Z)-Eicosadienoic Acid	2.12444e+06	873342	0.411092	Down	0.0337326	-1.28247	1.83362
	Artemether	8.85473e+06	3.55292e+06	0.401245	Down	0.000962882	-1.31744	1.29092
	Lysopc 17:0	3.02505e+07	1.17381e+07	0.388031	Down	0.016503	-1.36576	2.00146
	LPC 17:1	1.60099e+06	600542	0.375108	Down	0.035053	-1.41462	1.96624
	LPG 18:4	5.09663e+07	1.89426e+07	0.37167	Down	0.0474561	-1.42791	1.73679
	LPE 18:3	6.19883e+07	2.28948e+07	0.369341	Down	0.0198953	-1.43698	1.94374
	Ganoderic acid C6	2.10882e+06	762883	0.361759	Down	0.0433952	-1.4669	1.06483
	Methyl linoleate	1.76801e+06	623505	0.35266	Down	0.0255937	-1.50365	1.56357
	Desoxycortone	1.42776e+08	4.97964e+07	0.348773	Down	0.00792936	-1.51964	1.75008
	Hexadecanamide	9.60256e+09	3.33493e+09	0.347296	Down	0.039765	-1.52576	1.84493
	Cucurbitacin B	1.48308e+06	457642	0.308575	Down	0.00348495	-1.69631	1.75517
	O-Arachidonoyl ethanolamine	6.29958e+07	1.86601e+07	0.296211	Down	0.0259811	-1.7553	1.35381
	Mogroside IVa	1.00573e+06	289841	0.28819	Down	0.0488862	-1.79491	1.98567
	LPC 16:3	2.51607e+06	611872	0.243186	Down	0.0412989	-2.03987	1.65255
	Resibufogenin	2.2852e+07	3.61556e+06	0.158217	Down	0.000220889	-2.66003	1.85282
	2-Methoxyestrone	1.01877e+08	9.9068e+06	0.0972428	Down	0.000477821	-3.36227	1.82946
	Estriol	3.4586e+08	3.07543e+07	0.0889215	Down	0.00031254	-3.49132	2.15222
	Carnosol	8.90924e+06	774158	0.0868939	Down	6.60608e-05	-3.5246	2.13926
	Estrone	4.70349e+07	2.85876e+06	0.0607794	Down	6.1477e-05	-4.04027	2.21098
	Astaxanthin	9.56571e+07	5.24391e+06	0.0548199	Down	5.32586e-05	-4.18916	1.92802
Nucleosides, nucleotides, and analogues	Cytidine	7.12383e+07	4.43445e+07	0.622482	Down	0.00453211	-0.683897	1.5871
Organic acids and derivatives	3-Hydroxyropivacaine	1.78245e+07	6.98166e+07	3.9169	UP	0.000185777	1.96971	1.74309
	L-Alanyl-L-Lysine	2.95334e+06	1.85494e+06	0.628082	Down	0.0484916	-0.670974	1.43942
	Ala-Ile	1.68035e+08	1.0523e+08	0.626239	Down	0.0215639	-0.675214	1.15733
	Leucylproline	8.78418e+07	5.2915e+07	0.60239	Down	0.0231756	-0.731231	1.84259
	Threonine	5.83552e+08	3.45143e+08	0.591452	Down	0.0165649	-0.757666	1.19359
	L-Argininosuccinate	2.00954e+06	1.17163e+06	0.583032	Down	0.0313808	-0.778352	1.26292
	Glutaric Acid	1.1963e+08	6.87477e+07	0.574667	Down	0.0378941	-0.799201	1.91704
	(5-L-Glutamyl)-L-amino acid	2.76736e+07	1.56459e+07	0.565375	Down	0.0160458	-0.822719	1.54729
	DL-m-Tyrosine	3.03712e+07	1.68199e+07	0.553813	Down	0.0399417	-0.85253	1.35583
	Chinese bittersweet alkaloid II	3.36648e+07	1.82319e+07	0.541571	Down	0.01484	-0.884777	1.58571
	SDMA	2.67788e+07	1.41809e+07	0.529558	Down	0.00383439	-0.917138	1.4162
	Glycyl-L-leucine	8.63651e+07	4.56682e+07	0.528781	Down	0.0100886	-0.919258	1.50636
	Ala-Leu	5.0327e+07	2.65518e+07	0.527586	Down	0.0230996	-0.922521	1.63486
	N-Acetylputrescine	4.8361e+07	2.54347e+07	0.525935	Down	0.0136382	-0.927044	1.52662
	3-Methylcrotonylglycine	7.10717e+07	3.72833e+07	0.524587	Down	0.00400426	-0.930747	1.69374
	Phenylacetylglutamine	2.9201e+06	1.53026e+06	0.524044	Down	0.0074651	-0.93224	2.20032
	Pyroglutamic acid	1.17108e+09	6.12387e+08	0.522923	Down	0.0134043	-0.93533	1.97085
	Phe-Phe	2.29464e+07	1.19374e+07	0.52023	Down	0.0272045	-0.94278	1.56236
	L-Glutamine	1.65908e+09	8.52348e+08	0.513746	Down	0.0110932	-0.960872	1.86033
	Asp-glu	5.85413e+07	2.9809e+07	0.509196	Down	0.017597	-0.973708	1.17775
	Gamma-Glu-Leu	3.25875e+07	1.63538e+07	0.501843	Down	0.0485571	-0.994691	1.00622
	D-glutamine	1.24728e+07	6.11301e+06	0.490107	Down	0.00161597	-1.02883	2.38961
	N-Methylproline	2.38563e+08	1.13739e+08	0.476765	Down	0.000253905	-1.06865	1.89542
	O-Phospho-L-serine	1.23252e+07	5.85951e+06	0.475407	Down	0.0309923	-1.07276	1.22825
	Gly-Tyr-Ala	8.88351e+06	4.15791e+06	0.468048	Down	0.0144845	-1.09527	1.68569
	Nicotianamine	8.48789e+07	3.92493e+07	0.462416	Down	0.0350984	-1.11274	1.98519
	4-Hydroxyisoleucine	1.38533e+07	6.38414e+06	0.460841	Down	0.028115	-1.11766	1.05814
	Gly-Phe	4.57169e+07	2.08256e+07	0.455533	Down	0.0284756	-1.13437	1.55049
	Glu-Gln	1.27122e+08	5.62574e+07	0.442546	Down	0.0287381	-1.1761	1.57828
	L-cysteine	5.5285e+06	2.43753e+06	0.440903	Down	0.00327542	-1.18147	2.01026
	gamma-Glutamylglutamine	1.27122e+08	5.601e+07	0.440599	Down	0.0281988	-1.18246	1.57489
	L-Glutamic acid	4.71969e+08	2.01e+08	0.425875	Down	0.0457141	-1.2315	1.54991
	L-Homocystine	407556	163373	0.400862	Down	0.0154051	-1.31882	2.31889
	Phe-Pro	3.99994e+07	1.53485e+07	0.38372	Down	0.0119322	-1.38188	2.26392
	gamma-Glutamylleucine	5.8909e+07	2.22728e+07	0.378088	Down	0.0276381	-1.40321	1.9569
	L-Phenylalanine	5.74644e+09	2.09425e+09	0.364443	Down	0.0332304	-1.45624	1.925
	Diaminopimelic acid	9.04951e+07	3.29731e+07	0.364364	Down	0.0171902	-1.45655	1.88987
	DL-Methionine	1.00862e+08	3.42231e+07	0.339305	Down	0.0161855	-1.55934	1.73783
	gamma-Glutamyltyrosine	3.16854e+07	1.07339e+07	0.338765	Down	0.0475885	-1.56164	1.73875
	L-Hydroxyproline	1.00393e+08	3.38396e+07	0.337071	Down	0.0305707	-1.56887	1.34816
	Methylhippuric acid	2.97358e+07	7.39372e+06	0.248647	Down	0.0280336	-2.00783	1.79855
Organic nitrogen compounds	(1R,2S,3R,4R)-3-(Isobutylamino)-4-(3-pyridinyl)-1,2-cyclopentanediol	1.08125e+08	2.5042e+08	2.31602	UP	0.0226214	1.21165	1.78072
	Aminophylline	309520	480840	1.5535	UP	0.00531715	0.635524	1.48519
	Histidinol	4.23009e+06	2.38356e+06	0.563478	Down	0.0327167	-0.827569	1.29234
	Spermidine	9.39317e+08	3.75425e+08	0.399678	Down	0.00181377	-1.32309	1.40077
	Spermine	8.14726e+07	2.08749e+07	0.256219	Down	0.00337258	-1.96455	2.32153
Organic oxygen compounds	Sucrose	1.69464e+07	3.45866e+07	2.04095	UP	0.0119106	1.02924	1.09929
	D-(+)-Maltose	2.4116e+07	4.57154e+07	1.89564	UP	0.0379728	0.922689	1.14469
	Asperulosid	8.44994e+06	1.31599e+07	1.5574	UP	0.00298051	0.63914	1.14908
	Gastrodin	1.36787e+07	8.68734e+06	0.635101	Down	0.000767988	-0.654943	1.52606
	Nicotinate ribonucleoside	4.30876e+08	2.51501e+08	0.583696	Down	0.00156688	-0.77671	1.79567
	Palatinose	3.30897e+06	1.91372e+06	0.578343	Down	0.000725997	-0.790003	1.91679
	D-Ribose	1.19986e+08	6.79507e+07	0.566322	Down	0.0360995	-0.820306	1.92244
	4'-Hydroxypropiophenone	4.17072e+07	2.026e+07	0.485769	Down	0.00448083	-1.04166	2.01166
	Dihydrojasmone	1.10278e+08	5.14938e+07	0.466946	Down	0.0148834	-1.09867	2.15586
	7-O-Ethylmorroniside	4.80385e+07	2.17398e+07	0.452551	Down	0.044336	-1.14385	1.67787
	Valerophenone	4.84144e+08	2.17086e+08	0.448392	Down	0.00427685	-1.15717	1.18064
	Methyl-2-hydroxyisobutyric acid	891767	390644	0.438056	Down	0.0102439	-1.19081	1.57049
	Echinacoside	1.0861e+06	362431	0.333701	Down	0.00467975	-1.58337	2.09526
Organoheterocyclic compounds	2-Hydroxydesipramine	9.09641e+06	2.69497e+07	2.96267	Up	0.00107916	1.5669	1.1732
	N-{[(2R,4S,5R)-5-Ethyl-1-azabicyclo[2.2.2]oct-2-yl]methyl}-2-furamide	3.52347e+07	9.14642e+07	2.59585	Up	0.00489451	1.37621	2.18258
	1-Methyl-2-[(3S)-1-(2-methylbenzyl)-3-pyrrolidinyl]-1H-benzimidazole	8.44777e+06	1.73684e+07	2.05597	Up	0.021199	1.03982	1.4224
	5-Hydroxyindole	6.49322e+07	1.19454e+08	1.83967	Up	0.0357898	0.879449	1.31988
	L-Tryptophan	3.21863e+07	5.88941e+07	1.82979	Up	0.0222055	0.871675	1.02629
	6-Methylquinoline	2.07834e+09	3.31691e+09	1.59594	Up	0.0195626	0.674407	1.57784
	Serotonin	5.34644e+07	8.40729e+07	1.5725	Up	0.0283612	0.653064	1.21729
	Adenine	3.69088e+09	2.39553e+09	0.649039	Down	0.0124931	-0.623622	1.98194
	Dictamnine	5.73712e+06	3.60366e+06	0.62813	Down	0.0148517	-0.670865	1.41086
	6-Biopterin	4.62107e+06	2.88288e+06	0.623856	Down	0.0214502	-0.680715	1.76994
	Monocrotaline	2.74322e+06	1.68699e+06	0.614966	Down	0.0491902	-0.70142	1.38298
	2,2'-Cyclouridine	7.12383e+07	4.35027e+07	0.610665	Down	0.00361622	-0.711548	1.60584
	trans-3-Indoleacrylic acid	3.01174e+06	1.83772e+06	0.610185	Down	0.0209242	-0.712681	1.90123
	Uracil	1.06319e+09	5.86576e+08	0.551712	Down	0.000843709	-0.858013	1.74743
	2-[(3S)-1-Benzyl-3-pyrrolidinyl]-1,3-benzothiazole	1.49339e+07	8.19098e+06	0.548483	Down	0.015777	-0.866481	1.53564
	Triacanthine	7.79479e+06	4.20776e+06	0.539817	Down	0.00252076	-0.889457	1.22201
	Riboflavin	1.33711e+08	6.96751e+07	0.521087	Down	0.00653425	-0.940405	1.46039
	Ambroxane	1.15137e+09	5.66638e+08	0.492143	Down	0.0121931	-1.02285	1.58307
	Biotin	7.37606e+06	3.61595e+06	0.490228	Down	0.00300516	-1.02848	1.80197
	Fraxinellone	1.65886e+06	787150	0.474513	Down	0.00145882	-1.07548	2.79182
	Prim-O-glucosylcimifugin	2.83523e+07	1.27676e+07	0.450319	Down	0.0475088	-1.15098	1.38257
	5-O-Methylvisammioside	2.19125e+07	9.45392e+06	0.43144	Down	0.00115989	-1.21277	1.19318
	Securinine	1.15107e+07	4.9589e+06	0.430809	Down	0.000484738	-1.21488	1.28897
	TriacetonaMine	1.2337e+08	5.00496e+07	0.405688	Down	0.0364418	-1.30156	1.94167
	4-Pyridoxate	3.5953e+07	1.2201e+07	0.339359	Down	0.00864384	-1.55911	2.007
	Lipoamide	9.83922e+06	3.20897e+06	0.32614	Down	0.0486377	-1.61644	1.70732
	Dihydrothymine	3.84652e+07	1.24496e+07	0.32366	Down	0.0119985	-1.62745	2.30282
	Nicotinic acid	5.47985e+08	1.69504e+08	0.309323	Down	0.00550863	-1.69281	2.19524
	Nicotinamide	3.49115e+08	8.17e+07	0.23402	Down	0.000917946	-2.09529	1.93141
	Gemifloxacin	8.73855e+06	1.58062e+06	0.180879	Down	0.0122271	-2.46691	1.61292
	Pheophorbide A	1.591e+07	2.7017e+06	0.169811	Down	0.00285916	-2.558	1.4797
	Kahweol	5.08733e+08	3.63249e+07	0.0714027	Down	4.98768e-05	-3.80788	1.81014
Phenylpropanoids and polyketides	Isorhamnetin	1.58249e+06	4.60725e+06	2.9114	Down	0.00549049	1.54171	1.50298
	Hordatine B	1.66069e+06	3.68294e+06	2.21772	Down	0.00325172	1.14908	1.51763
	Tectorigenin	1.61404e+06	3.2432e+06	2.00937	Down	0.0296104	1.00674	1.27586
	N1,N10-Dicoumaroyl spermidine	2.4243e+06	4.04396e+06	1.6681	Down	0.018306	0.738202	2.06805
	Casticin	3.41336e+06	1.99708e+06	0.585076	Down	0.0253029	-0.773303	1.74377
	Phellodensin F	1.05401e+07	6.05495e+06	0.574471	Down	0.00162123	-0.799695	1.21409
	Procyanidin A2	4.87631e+06	2.74151e+06	0.562211	Down	0.0336216	-0.830817	2.0097
	(S)-Zearalanone	1.66035e+07	9.24079e+06	0.556556	Down	0.00523812	-0.845401	1.18107
	Astragalus polyphenols	4.42683e+06	2.339e+06	0.528369	Down	0.000605616	-0.920381	1.0802
	Narcissoside	4.71686e+06	2.34067e+06	0.496234	Down	0.000476807	-1.01091	1.28366
	Resveratrol	3.02797e+06	1.41363e+06	0.466855	Down	0.000638446	-1.09895	1.92333
	martynoside	3.12094e+06	1.45368e+06	0.465784	Down	0.00888745	-1.10227	1.86549
	Isomucronulatol-7-O-glucoside	7.44095e+06	3.3385e+06	0.448666	Down	0.00310402	-1.15629	1.00338
	Verbascoside	1.52967e+07	6.4849e+06	0.423942	Down	0.00114202	-1.23806	1.79843
	trans-Cinnamic acid	5.74644e+09	2.09425e+09	0.364443	Down	0.0332304	-1.45624	1.925
	Trilobatin	4.87709e+06	1.77371e+06	0.363683	Down	0.0416354	-1.45925	1.18938
	Isorhapontigenin	1.93452e+08	6.75997e+07	0.349438	Down	0.00219756	-1.51689	1.15544
	Heteroclitin D	4.68551e+06	1.60436e+06	0.342408	Down	0.0015156	-1.54621	1.28947
	Sibiricose A6	1.14428e+07	3.61722e+06	0.316112	Down	0.00588661	-1.66149	1.43046
	Erianin	3.11887e+06	584801	0.187504	Down	0.0332085	-2.41501	1.89941
	Schisantherin A	3.5891e+06	613725	0.170997	Down	0.00039998	-2.54796	1.90486
	Irisflorentin	6.38632e+07	1.46983e+06	0.0230153	Down	0.000610183	-5.44126	2.00123
Others	N'-[4-(tert-butyl)phenyl]-N-cyclohexyl-N-methylurea	9.06435e+06	4.66846e+07	5.15036	Up	0.0152652	2.36467	1.61663
	MGDG O-14:0_20:4	1.04535e+06	3.47225e+06	3.32162	Up	0.0164111	1.73188	1.55871
	MGDG O-15:1_2:0	7.11903e+07	2.35498e+08	3.308	Up	0.0005655	1.72596	1.01904
	YLH	8.66031e+06	2.84534e+07	3.2855	Up	0.00381142	1.71611	1.1776
	Tricin 5-O-hexoside	2.70474e+06	8.77852e+06	3.24561	Up	0.00606444	1.69849	2.07648
	2-{1-[2-(4-benzhydrylpiperazino)-2-oxoethyl]cyclopentyl}acetic acid	3.69565e+06	1.08253e+07	2.92919	Up	0.00729681	1.5505	2.05676
	8-O-acetyl shanzhiside methyl ester	4.86649e+07	1.34568e+08	2.7652	Up	0.0147178	1.46738	1.95458
	DGDG 16:0_16:0	1.03626e+06	2.81558e+06	2.71705	Up	0.00314134	1.44204	1.24454
	MGDG O-16:4_18:3	1.47753e+07	3.94832e+07	2.67225	Up	0.0178112	1.41806	1.06315
	MGDG O-16:4_16:3	7.77874e+06	1.93759e+07	2.49088	Up	0.000925163	1.31666	1.55902
	trans-zeatin 9-O-glucoside	4.4014e+06	1.08682e+07	2.46925	Up	0.0263624	1.30407	1.14996
	5-methoxy-8,8-dimethyl-2-phenyl-4H,8H-pyrano[2,3-h]chromen-4-one	8.4183e+06	1.89746e+07	2.25397	Up	0.0280344	1.17247	1.02412
	5-Methyl-8-nitro-3-spirocyclohexyl-2,3,4,5-tetrahydro-1H-2-benzazepine	1.70971e+07	3.67447e+07	2.14918	Up	0.0248912	1.10379	1.53057
	2-ethyl-2-(3-methoxyphenyl)cyclohexanone oxime	1.63717e+07	3.25237e+07	1.98658	Up	0.0180994	0.990287	1.19016
	2-(3,4-dihydroxyphenyl)-3,5,7-trihydroxy-6-methyl-4H-chromen-4-one	2.87498e+06	5.68657e+06	1.97795	Up	0.0434948	0.984006	1.41272
	4-oxo-4-[(pyridin-4-ylmethyl)amino]but-2-enoic acid	6.45894e+07	1.15419e+08	1.78696	Up	0.0108005	0.837508	1.2552
	MGDG O-15:0_20:4	1.51065e+06	2.59302e+06	1.71649	Up	0.0458162	0.779465	1.22107
	(±)12(13)-DiHOME	2.11496e+08	3.53446e+08	1.67117	Up	0.0121371	0.740861	1.54627
	9-Hydroxy-(10E,12Z,15Z)-Octadecatrienoic Acid	5.85319e+07	9.70617e+07	1.65827	Up	0.0183001	0.729679	1.1978
	11-keto Testosterone (CRM)	797368	1.3082e+06	1.64065	Up	0.00244161	0.714266	1.72751
	3-[3-(beta-D-Glucopyranosyloxy)-2-methoxyphenyl]propanoic acid	1.49828e+08	2.34686e+08	1.56637	Up	0.0461948	0.647425	1.19431
	N1-(2,6-dimethylphenyl)-2-morpholinoacetamide	3.03507e+06	4.66625e+06	1.53744	Up	0.0363926	0.620533	1.3062
	17beta-Trenbolone	1.85431e+07	1.21409e+07	0.654738	Down	0.0118723	-0.611011	1.23233
	(12Z)-9,10,11-trihydroxyoctadec-12-enoic acid	1.30504e+08	8.26474e+07	0.633294	Down	0.0298303	-0.659052	1.03461
	O-p-Coumaroyl quinacyl quinic acid O-hexoside	7.27295e+06	4.56771e+06	0.628041	Down	0.0167766	-0.671069	2.02948
	PC O-38:7	611272	383585	0.62752	Down	0.0306863	-0.672267	1.18898
	Diosgenin glucoside	2.52667e+07	1.54706e+07	0.612289	Down	0.00157276	-0.707715	2.36001
	RKK	6.6274e+07	3.97641e+07	0.599996	Down	0.048124	-0.736975	1.03455
	TLK	8.16364e+06	4.86918e+06	0.596448	Down	0.0225886	-0.745532	1.41563
	N1-(1H-indol-4-yl)cyclohexane-1-carboxamide	1.91389e+07	1.13865e+07	0.59494	Down	0.0388108	-0.749184	1.38262
	Nicotinamide N-oxide	1.30337e+06	771151	0.591659	Down	0.00476689	-0.757162	1.45999
	DGDG 2:0_7:0	5.84799e+07	3.45314e+07	0.590484	Down	0.0245356	-0.76003	1.0694
	VLK	5.41513e+07	3.1706e+07	0.585508	Down	0.0069194	-0.77224	1.68181
	1-(4-hydroxyphenyl)propane-1,2-diol	1.15774e+07	6.73346e+06	0.581602	Down	0.0372147	-0.781896	1.21622
	1-(3-phenylpropanoyl)-4-piperidinecarboxylic acid	1.60516e+08	9.33155e+07	0.581348	Down	0.0424891	-0.782526	1.11462
	1-Naphthyl acetate	9.23316e+06	5.34952e+06	0.579381	Down	0.00730662	-0.787415	1.04864
	SLK	2.00832e+07	1.13236e+07	0.563836	Down	0.0243375	-0.826652	1.50975
	GLK	6.69612e+06	3.75956e+06	0.561453	Down	0.0225092	-0.832763	1.53212
	N', N''-p-Coumaroyl, Feruloylspermidine	1.19205e+06	661958	0.555312	Down	0.0192155	-0.84863	1.61953
	4-(2-furyl)-2,6-di(methylthio)pyrimidine-5-carbonitrile	3.0335e+06	1.68369e+06	0.555032	Down	0.0127617	-0.849356	1.15951
	2-hydroxy-6-[(8Z,11Z)-pentadeca-8,11,14-trien-1-yl]benzoic acid	3.14383e+07	1.73307e+07	0.551259	Down	0.000832461	-0.859198	1.45277
	DLK	2.05577e+07	1.10766e+07	0.538806	Down	0.0482022	-0.892161	1.06235
	Celestolide	1.64492e+07	8.7861e+06	0.534135	Down	0.0366711	-0.904723	2.04107
	3-hydroxy-1,5-diphenylpentan-1-one	5.23681e+06	2.78551e+06	0.53191	Down	0.0400285	-0.910745	1.38145
	Cer 9:0;2O/2:0	2.8132e+07	1.49335e+07	0.530836	Down	0.00777127	-0.913662	1.04209
	2-(2-amino-3-methylbutanamido)-3-phenylpropanoic acid	1.02113e+08	5.41778e+07	0.530567	Down	0.0199855	-0.914393	1.02161
	ELK	1.05414e+07	5.46678e+06	0.518604	Down	0.0133887	-0.947296	1.84343
	KNK	8.76314e+06	4.54366e+06	0.518497	Down	0.0127863	-0.947592	2.1778
	Ne-(1-Carboxymethyl)-L-lysine	2.97742e+07	1.53712e+07	0.51626	Down	0.0352362	-0.953831	1.11346
	Cnidioside A	3.54612e+07	1.80848e+07	0.509989	Down	0.0335124	-0.971462	1.17329
	4-methyl-5-oxo-2-pentyl-2,5-dihydrofuran-3-carboxylic acid	7.16842e+07	3.60698e+07	0.503177	Down	0.0151353	-0.990863	1.29766
	4-(2-thienyl)benzoic acid	3.18917e+08	1.56407e+08	0.49043	Down	0.00953913	-1.02788	1.04414
	6-chloro-2-methyl-4-[(2,3,4,5,6-pentamethylbenzyl)oxy]quinoline	3.6618e+06	1.78467e+06	0.487376	Down	0.0199242	-1.03689	1.51564
	Xanthurenic acid O-hexoside	1.60186e+06	773603	0.48294	Down	0.028221	-1.05008	1.08223
	1-[4-hydroxy-3-(3-methylbut-2-en-1-yl)phenyl]ethan-1-one	1.78707e+08	8.53331e+07	0.477502	Down	0.0119313	-1.06642	1.23824
	(2R,3S,4S,5R,6R)-2-(hydroxymethyl)-6-(2-phenylethoxy)oxane-3,4,5-triol	8.81948e+07	4.20982e+07	0.477331	Down	0.00308892	-1.06694	1.45025
	SPB 16:1;2O	5.55093e+07	2.63316e+07	0.474363	Down	0.00291914	-1.07594	1.31136
	1-adamantyl(piperidino)methanone	8.08669e+06	3.80403e+06	0.470406	Down	0.00432326	-1.08802	1.52622
	Tricin 5-O-hexosyl-O-hexoside	3.55639e+06	1.66869e+06	0.469208	Down	0.0443686	-1.0917	1.67206
	Dutasteride	2.75904e+07	1.25465e+07	0.454741	Down	0.0487151	-1.13688	1.54019
	(±)8(9)-DiHET	1.1198e+06	507109	0.452856	Down	0.0119838	-1.14288	1.64354
	N-(1-benzyl-4-piperidinyl)-4-(1H-pyrazol-1-yl)benzamide	3.54034e+07	1.58766e+07	0.448447	Down	0.0380744	-1.15699	1.01463
	L-Cysteine-glutathione gisulfide	2.52569e+06	1.11879e+06	0.442964	Down	0.00773746	-1.17474	1.50688
	N-(4-methoxyphenethyl)-N'-(2-methylphenyl)thiourea	3.23365e+06	1.39408e+06	0.431117	Down	0.0386246	-1.21385	1.74803
	3-O-p-coumaroyl quinic acid O-hexoside	2.09906e+06	901560	0.429507	Down	0.0180028	-1.21925	2.43881
	NKK	8.05392e+06	3.44498e+06	0.42774	Down	0.0475224	-1.22519	1.73868
	NMK	1.90217e+06	806679	0.424085	Down	0.00864028	-1.23758	2.04553
	5,6-Dehydroginsenoside Rd	2.62195e+06	1.1087e+06	0.422854	Down	0.00716307	-1.24177	2.13244
	1,4-dihydro-1-Methyl-4-oxo-3-pyridinecarboxamide	7.17388e+06	3.00242e+06	0.418521	Down	0.0005783	-1.25663	1.5789
	(2E)-6-hydroxy-2-methyl-6-(4-methylphenyl)hept-2-enoic acid	1.75245e+07	7.1766e+06	0.409519	Down	0.0252116	-1.288	1.46051
	4-[4-(aminocarbonyl)piperidino]-4-oxobut-2-enoic acid	6.3311e+06	2.54068e+06	0.401302	Down	0.0437013	-1.31724	1.63847
	DGDG O-8:0_8:0	2.81486e+06	1.09207e+06	0.387965	Down	0.0294677	-1.366	1.52785
	N1-[1-(2,4-dimethylphenyl)ethyl]-2,2-dimethylpropanamide	6.57394e+06	2.53528e+06	0.385657	Down	0.00937074	-1.37461	1.46006
	1-(5,7-dichloro-2,3,4,4a-tetrahydro-1H-xanthen-4-yl)pyrrolidine	1.24696e+07	4.79986e+06	0.384925	Down	0.00985737	-1.37735	1.63232
	3,4,10,11-tetramethoxy-7,8,12b,13-tetrahydro-5H-6-azatetraphene	6.32106e+07	2.32712e+07	0.368154	Down	0.0332605	-1.44162	1.50433
	PC O-18:2	3.05511e+08	1.11952e+08	0.366443	Down	0.0448096	-1.44834	1.6324
	DGDG O-8:0_2:0	3.31787e+08	1.14975e+08	0.346534	Down	0.0195309	-1.52893	1.0077
	N-[(4-hydroxy-3-methoxyphenyl)methyl]-8-methylnonanamide	3.09534e+07	1.04714e+07	0.338294	Down	0.000453448	-1.56365	2.47514
	PC O-17:0	2.87824e+06	965448	0.33543	Down	0.0317643	-1.57592	1.4931
	N1-(1,3,4-thiadiazol-2-yl)-2-(benzoylamino)benzamide	1.25798e+07	3.91354e+06	0.311098	Down	0.000123894	-1.68456	1.13844
	Sauchinone	1.09888e+07	3.24625e+06	0.295416	Down	0.000143427	-1.75918	1.89262
	Stiripentol	8.78351e+07	2.49489e+07	0.284043	Down	0.000480622	-1.81582	2.29246
	4-oxo-4-[(1-phenylethyl)amino]but-2-enoic acid	2.89e+07	7.95629e+06	0.275304	Down	0.012763	-1.8609	2.15975
	PC O-18:3	1.65003e+08	4.52074e+07	0.273978	Down	0.0193023	-1.86787	1.58798
	LPC 18:3-SN1	1.17474e+09	3.14459e+08	0.267685	Down	0.0390765	-1.90139	1.49566
	DG O-18:3_16:2	4.03706e+07	7.85291e+06	0.194521	Down	0.0156316	-2.362	1.62639
	N-{5-[(dimethylamino)sulfonyl]-2-methylphenyl}cyclohexanecarboxamide	3.776e+07	7.20734e+06	0.190873	Down	0.00268201	-2.38932	1.81263
	TQH	1.07265e+08	1.89902e+07	0.17704	Down	0.00154973	-2.49785	1.32697
	Leukotriene D4	2.74578e+06	446865	0.162746	Down	0.00158824	-2.6193	1.67132
	5-[(benzoyloxy)methyl]-4,5,6-trihydroxycyclohex-2-en-1-yl benzoate	5.82272e+07	6.917e+06	0.118793	Down	0.00170838	-3.07347	1.65988
	(5S)-5-hydroxy-1,7-diphenylheptan-3-one	2.60277e+07	2.77453e+06	0.106599	Down	6.50673e-05	-3.22973	1.95319
	Oridonin	2.0102e+07	1.71363e+06	0.0852467	Down	9.80124e-05	-3.55221	2.03574
	Atractylenolide III	4.60204e+07	3.35694e+06	0.0729446	Down	0.00439053	-3.77706	1.9108
Note: Astaxanthin and Pheophorbide A in blue were used in Figure 4A.

## Sheet: Table S7
Table S7 List of identified proteins in Mosaic_R and Mosaic_G regions by TMT-based quantitative proteomics analysis.
Protein_ID	Mosaci_R	Mosaic_G	FC (Mosaic_G_vs_Mosaic_R)		Pvalue	Log2FC	Description
XP_016443581.1	316.7	1097.57	3.46564	Up	0.000360885	1.79312	PREDICTED_photosystem I reaction center subunit XI_chloroplastic_like
XP_016443822.1	1038.7	3286.13	3.1637	Up	0.000623852	1.66161	PREDICTED_cytochrome b6
XP_016433678.1	149.533	450.3	3.01137	Up	0.0578638	1.59042	PREDICTED_uncharacterized protein LOC107760177 isoform X1
XP_016479922.1	1385.43	4037.5	2.91425	Up	0.00208584	1.54312	PREDICTED_glucan endo_1_3_beta_glucosidase_basic vacuolar
XP_016512560.1	693.7	2016.53	2.90692	Up	0.000192432	1.53949	PREDICTED_glycine_rich protein_like_partial
XP_016493861.1	562.433	1613.47	2.86873	Up	0.233051	1.52041	PREDICTED_gibberellin_regulated protein 1_like isoform X1
XP_016464920.1	231.5	620.867	2.68193	Up	0.00168383	1.42327	PREDICTED_proteinase inhibitor I_A
XP_016505539.1	268.867	714.667	2.65807	Up	0.0125226	1.41038	PREDICTED_glucan endo_1_3_beta_glucosidase_basic vacuolar
XP_016487829.1	185.567	477.767	2.57464	Up	0.0126251	1.36437	PREDICTED_chlorophyll a_b binding protein 21_chloroplastic_like
XP_016464912.1	217.467	546.1	2.51119	Up	0.00650333	1.32837	PREDICTED_osmotin
XP_016511112.1	498.7	1242.97	2.49241	Up	0.0347787	1.31754	PREDICTED_cytochrome c oxidase subunit 6b_1_like
XP_016470150.1	1031.27	2431.63	2.35791	Up	0.0782598	1.23751	PREDICTED_wound_induced proteinase inhibitor 2_like
XP_016446634.1	310.3	727.467	2.3444	Up	0.165776	1.22922	PREDICTED_snakin_2_like
XP_016485844.1	332.833	755.433	2.2697	Up	0.0497446	1.1825	PREDICTED_cytochrome b_c1 complex subunit 6
XP_016495818.1	5177.67	11586.3	2.23775	Up	0.000569757	1.16205	PREDICTED_glucan endo_1_3_beta_glucosidase_acidic
XP_016492348.1	333.267	700.7	2.10252	Up	0.0937529	1.07212	PREDICTED_RPM1_interacting protein 4_like
XP_016453715.1	173.367	362.933	2.09344	Up	0.0502942	1.06588	PREDICTED_probable mitochondrial saccharopine dehydrogenase_like oxidoreductase At5g39410
XP_016438327.1	793.267	1657.83	2.08988	Up	0.0690897	1.06342	PREDICTED_aquaporin PIP2_4_like
XP_016436242.1	368.867	768.267	2.08278	Up	0.00140132	1.05851	PREDICTED_ATP synthase subunit epsilon_mitochondrial
XP_016483941.1	69.2333	137.1	1.98026	Up	0.010418	0.98569	PREDICTED_enoyl_CoA delta isomerase 2_peroxisomal_like
XP_016447104.1	1952	3849.83	1.97225	Up	0.00119108	0.979843	PREDICTED_wound_induced protein WIN1_like
XP_016460759.1	1468.9	2893.93	1.97014	Up	0.0176337	0.978296	PREDICTED_lipid transfer_like protein VAS
XP_016435463.1	157.733	309.3	1.9609	Up	0.0327945	0.971519	PREDICTED_ras_related protein RHN1 isoform X1
XP_016501570.1	594.233	1152.17	1.93891	Up	0.0261142	0.955248	PREDICTED_14 kDa proline_rich protein DC2_15_like
XP_016442987.1	5715.57	11019.7	1.92802	Up	0.00629568	0.947117	PREDICTED_basic form of pathogenesis_related protein 1_like
XP_016480553.1	255.567	490.6	1.91966	Up	0.00111026	0.940848	PREDICTED_nuclear transcription factor Y subunit C_9_like isoform X1
XP_016477123.1	8027.1	15139	1.88599	Up	0.0040617	0.915322	PREDICTED_basic form of pathogenesis_related protein 1_like
XP_016443302.1	214.133	401.733	1.87609	Up	0.0241545	0.907729	PREDICTED_copper transport protein ATX1_like
XP_016472460.1	880.7	1632.97	1.85417	Up	0.000227038	0.890773	PREDICTED_proteinase inhibitor I_B
XP_016462050.1	216.4	399.767	1.84735	Up	0.00296604	0.885458	PREDICTED_peroxidase 25_like
XP_016459399.1	1201.83	2217.43	1.84504	Up	0.00183819	0.883654	PREDICTED_probable glutathione S_transferase
XP_016497298.1	1199.47	2212.23	1.84435	Up	0.16205	0.88311	PREDICTED_proteinase inhibitor type_2
XP_016444688.1	272.7	495.4	1.81665	Up	0.0093544	0.861279	PREDICTED_pathogenesis_related protein R minor form
XP_016503523.1	108.867	197.267	1.812	Up	0.00122101	0.857585	PREDICTED_subtilisin_like protease SBT1_8
XP_016487756.1	4463.07	7999.43	1.79236	Up	0.00212158	0.841862	PREDICTED_pathogenesis_related protein 1B
XP_016470284.1	4190.83	7479.6	1.78475	Up	0.00227995	0.835724	PREDICTED_lignin_forming anionic peroxidase_like
XP_016472458.1	1318.2	2334.9	1.77128	Up	0.0915258	0.824791	PREDICTED_osmotin_like
XP_016457176.1	1688.1	2963.53	1.75554	Up	0.0398556	0.811918	PREDICTED_cannabidiolic acid synthase_like
XP_016447513.1	1278.5	2215.47	1.73286	Up	0.0185339	0.793158	PREDICTED_probable glutathione S_transferase parA
XP_016462605.1	580.1	1004.5	1.7316	Up	0.0107224	0.792104	PREDICTED_peroxidase P7_like
XP_016458391.1	100.867	174.2	1.72703	Up	0.376422	0.788295	PREDICTED_9_cis_epoxycarotenoid dioxygenase NCED6_chloroplastic_like
XP_016480653.1	214.1	369.533	1.72598	Up	0.0330517	0.78742	PREDICTED_CBS domain_containing protein CBSCBSPB5_like
XP_016502231.1	3964.2	6832.9	1.72365	Up	0.00414072	0.785468	PREDICTED_serine carboxypeptidase_like 42
XP_016464895.1	3222.37	5551.03	1.72266	Up	0.171363	0.784636	PREDICTED_osmotin_like protein
XP_016455146.1	380.2	653.833	1.71971	Up	0.127753	0.782164	PREDICTED_beta_galactosidase_like
XP_016438077.1	323.833	556.133	1.71734	Up	0.00292727	0.780179	PREDICTED_glutathione transferase GST 23_like
XP_016446720.1	1431.17	2457.13	1.71687	Up	0.00614806	0.779784	PREDICTED_GDSL esterase_lipase 5_like isoform X1
XP_016453890.1	862.3	1480.43	1.71684	Up	0.077796	0.779758	PREDICTED_beta_galactosidase_like
XP_016453233.1	3307.37	5654.87	1.70978	Up	0.000283224	0.77381	PREDICTED_peroxidase P7_like
XP_016484036.1	1044.13	1780.07	1.70483	Up	0.00185756	0.769625	PREDICTED_peroxidase 51_like
XP_016515222.1	1123.67	1912.3	1.70184	Up	0.0260184	0.767095	PREDICTED_uncharacterized protein LOC107831941
XP_016468700.1	212.733	361.367	1.69868	Up	0.00746143	0.764417	PREDICTED_glycerophosphodiester phosphodiesterase GDPD6_like
XP_016482514.1	159.4	269.367	1.68988	Up	0.00174454	0.75692	PREDICTED_peroxisomal acyl_coenzyme A oxidase 1_like_partial
XP_016488572.1	811.7	1362.77	1.6789	Up	0.00186144	0.74752	PREDICTED_beta_fructofuranosidase_insoluble isoenzyme 1_like
XP_016457615.1	289.367	484.833	1.6755	Up	0.00112495	0.74459	PREDICTED_wound_induced proteinase inhibitor 2_like
XP_016446027.1	5180.13	8667.6	1.67324	Up	0.00179185	0.742643	PREDICTED_acidic endochitinase P
XP_016454806.1	2360.37	3943.97	1.67091	Up	0.0205161	0.740636	PREDICTED_glutamate dehydrogenase B_like
XP_016445283.1	271.7	450.567	1.65832	Up	0.017465	0.729726	PREDICTED_serine carboxypeptidase_like 50
XP_016496029.1	338.933	560.233	1.65293	Up	0.0952661	0.725026	PREDICTED_polyvinylalcohol dehydrogenase_like
XP_016460639.1	1640.5	2706	1.6495	Up	0.00965007	0.722026	PREDICTED_cysteine proteinase inhibitor A_like
XP_016461053.1	1290.3	2123.2	1.64551	Up	0.110449	0.718534	PREDICTED_endochitinase 3
XP_016492594.1	3978.47	6529.37	1.64118	Up	0.00126921	0.714731	PREDICTED_chitotriosidase_1_like
XP_016474650.1	403.1	660.733	1.63913	Up	0.0018205	0.71293	PREDICTED_PGR5_like protein 1B_chloroplastic
XP_016448589.1	4557.47	7451.73	1.63506	Up	0.00143388	0.709344	PREDICTED_lysosomal Pro_X carboxypeptidase_like
XP_016462969.1	218.6	356.5	1.63083	Up	0.000743151	0.705609	PREDICTED_peroxidase 43_like
XP_016510343.1	2222.8	3624.3	1.63051	Up	0.0206698	0.705324	PREDICTED_glycine_rich protein_like
XP_016439220.1	272.6	442.3	1.62252	Up	0.00178613	0.69824	PREDICTED_probable plastid_lipid_associated protein 11
XP_016451919.1	4401.77	7134.23	1.62077	Up	0.00377237	0.696676	PREDICTED_pathogenesis_related protein R major form
XP_016454017.1	360.233	581.733	1.61488	Up	0.0137534	0.691426	PREDICTED_putative glycine_rich cell wall structural protein 1
XP_016497862.1	5067.17	8179.33	1.61418	Up	0.0142283	0.690804	PREDICTED_epidermis_specific secreted glycoprotein EP1_like
XP_016509308.1	1700.23	2741.8	1.6126	Up	0.0281582	0.689391	PREDICTED_endochitinase B
XP_016501583.1	115.367	185.833	1.61081	Up	0.136314	0.687783	PREDICTED_abscisic acid and environmental stress_inducible protein TAS14_like
XP_016439297.1	1548.73	2494.63	1.61076	Up	0.00195331	0.687739	PREDICTED_somatic embryogenesis receptor kinase 2_like isoform X1
XP_016432947.1	73.8667	118.833	1.60875	Up	0.129633	0.685944	PREDICTED_protein PLANT CADMIUM RESISTANCE 8_like
XP_016489748.1	165.633	266.233	1.60737	Up	0.104745	0.684698	PREDICTED_cysteine proteinase inhibitor A_like
XP_016494338.1	668.2	1072.43	1.60496	Up	0.00276956	0.682536	PREDICTED_probable glutathione S_transferase
XP_016480964.1	2518.47	4039.9	1.60411	Up	0.000534972	0.681774	PREDICTED_peroxidase 17_like
XP_016491009.1	1876.83	3004.57	1.60087	Up	0.0166464	0.678856	PREDICTED_metallocarboxypeptidase inhibitor_like
XP_016453496.1	1628.07	2604.93	1.60002	Up	0.0029884	0.678087	PREDICTED_somatic embryogenesis receptor kinase 2_like
XP_016483449.1	839.767	1339.2	1.59473	Up	0.0325473	0.673311	PREDICTED_photosystem II 10 kDa polypeptide_chloroplastic_like
XP_016502034.1	746.467	1188.1	1.59163	Up	0.000381857	0.670507	PREDICTED_NADP_dependent malic enzyme_like
XP_016479206.1	81.5667	129.8	1.59134	Up	0.006655	0.670239	PREDICTED_enoyl_CoA delta isomerase 1_peroxisomal_like
XP_016464338.1	228.133	362.833	1.59044	Up	0.127595	0.66943	PREDICTED_histone H3_like centromeric protein HTR12
XP_016490026.1	371.9	588.733	1.58304	Up	0.0213983	0.6627	PREDICTED_vacuolar_processing enzyme_like
XP_016438517.1	382.533	604.667	1.58069	Up	0.00519779	0.660555	PREDICTED_protein transport protein Sec61 subunit beta_like
XP_016468204.1	2983.57	4704.97	1.57696	Up	0.000303075	0.657146	PREDICTED_chitotriosidase_1_like
XP_016490713.1	158.367	248.333	1.56809	Up	0.127286	0.649009	PREDICTED_protein DETOXIFICATION 40_like
XP_016501538.1	73.6333	115.433	1.56768	Up	0.00114223	0.648629	PREDICTED_uncharacterized protein LOC107819880
XP_016474602.1	132.9	207.6	1.56208	Up	0.0149023	0.643465	PREDICTED_uncharacterized protein LOC107796360
XP_016484560.1	233.867	365.067	1.561	Up	0.0128476	0.642474	PREDICTED_FK506_binding protein 4_like
XP_016477665.1	4318.33	6716.43	1.55533	Up	0.0552647	0.637221	PREDICTED_uncharacterized protein LOC107799108
XP_016472853.1	320.3	497.233	1.5524	Up	0.105251	0.634499	PREDICTED_peroxidase 21_like
XP_016504332.1	161.467	250.433	1.55099	Up	0.0124849	0.63319	PREDICTED_clathrin light chain 2_like
XP_016500325.1	494.367	764.933	1.5473	Up	0.00339073	0.629753	PREDICTED_phosphoacetylglucosamine mutase_like
XP_016506112.1	741.633	1147.07	1.54668	Up	0.00793182	0.629171	PREDICTED_glutathione transferase GST 23_like
XP_016514445.1	200.567	309.867	1.54496	Up	0.182045	0.627566	PREDICTED_coenzyme Q_binding protein COQ10 homolog_mitochondrial_like
XP_016511137.1	464.5	717.333	1.54431	Up	0.00358143	0.626965	PREDICTED_mannosylglycoprotein endo_beta_mannosidase_like_partial
XP_016441872.1	783.333	1207.8	1.54187	Up	0.00496662	0.624683	PREDICTED_suberization_associated anionic peroxidase_like
XP_016499084.1	436.667	673.167	1.5416	Up	0.150131	0.624431	PREDICTED_keratin_type II cytoskeletal 1_like
XP_016460454.1	2969.7	4575.1	1.54059	Up	0.00895047	0.623486	PREDICTED_alpha_amylase_like
XP_016455136.1	441.033	677.433	1.53601	Up	0.00349486	0.619191	PREDICTED_flowering locus K homology domain_like isoform X1
XP_016454025.1	1708.63	2616.63	1.53142	Up	0.00911606	0.614869	PREDICTED_serine carboxypeptidase_like 50_partial
XP_016481278.1	4168.83	6378.67	1.53008	Up	0.00363179	0.613611	PREDICTED_pathogenesis_related protein PR_4A
XP_016465595.1	228.867	349.333	1.52636	Up	0.00143155	0.610097	PREDICTED_aldose 1_epimerase_like
XP_016486279.1	255.8	390.233	1.52554	Up	0.00865502	0.609321	PREDICTED_ATP_dependent RNA helicase_like protein DB10 isoform X1
XP_016492874.1	3058.83	4654.27	1.52158	Up	0.0692273	0.605572	PREDICTED_non_specific lipid_transfer protein 1
XP_016483118.1	6069.37	9204.93	1.51662	Up	0.00424491	0.600861	PREDICTED_peroxidase N1_like
XP_016513642.1	3041.97	4605.67	1.51404	Up	0.00143258	0.598406	PREDICTED_elongation factor 1_alpha_like
XP_016491103.1	426.2	644.267	1.51165	Up	0.000346231	0.596127	PREDICTED_thioredoxin_like protein CXXS1
XP_016478776.1	165.267	249.567	1.51008	Up	0.0126605	0.594629	PREDICTED_probable trehalase
XP_016478788.1	1662.2	2507.9	1.50878	Up	0.00554029	0.593386	PREDICTED_cysteine_rich repeat secretory protein 38_like
XP_016504482.1	472.733	713.233	1.50874	Up	0.109658	0.593348	PREDICTED_beta_galactosidase 3_like
XP_016457959.1	2211.83	3335	1.5078	Up	0.0923235	0.592444	PREDICTED_lysosomal Pro_X carboxypeptidase_like isoform X1
XP_016458912.1	4003.6	6029.77	1.50609	Up	0.00907275	0.590804	PREDICTED_21 kDa seed protein_like
XP_016447976.1	3681.83	5520.97	1.49952	Up	0.00525847	0.584497	PREDICTED_peroxidase N1_partial
XP_016501215.1	672.8	1008.63	1.49916	Up	0.000445062	0.584152	PREDICTED_endoplasmic reticulum oxidoreductin_1_like
XP_016442869.1	429.5	643.867	1.49911	Up	0.0482573	0.584104	PREDICTED_blue copper protein_like
XP_016465757.1	267.7	400.467	1.49595	Up	0.00711844	0.581065	PREDICTED_beta_galactosidase_like
XP_016508076.1	361.267	539.1	1.49225	Up	0.00272064	0.577489	PREDICTED_serine carboxypeptidase_like
XP_016468294.1	430.333	640.167	1.48761	Up	0.0163501	0.572993	PREDICTED_probable trehalase
XP_016447413.1	203.867	303.267	1.48757	Up	0.00664636	0.572961	PREDICTED_uncharacterized protein LOC107772422 isoform X1
XP_016490200.1	4469.3	6645.1	1.48683	Up	0.000679059	0.572242	PREDICTED_epidermis_specific secreted glycoprotein EP1_like
XP_016502566.1	970.4	1441.8	1.48578	Up	0.00536955	0.57122	PREDICTED_phosphatidylinositol 4_kinase alpha 1
XP_016511977.1	1273.4	1891.13	1.48511	Up	0.00438279	0.570565	PREDICTED_beta_fructofuranosidase_insoluble isoenzyme 1_like
XP_016510949.1	2996.6	4434.97	1.48	Up	0.0030288	0.565597	PREDICTED_oxygen_evolving enhancer protein 3_2_chloroplastic_like
XP_016437926.1	962.067	1423.67	1.4798	Up	0.0186099	0.565403	PREDICTED_zingipain_2_like
XP_016485267.1	945.367	1395.67	1.47632	Up	0.15673	0.562009	PREDICTED_60S ribosomal protein L13_1_like
XP_016442750.1	342.667	504.467	1.47218	Up	0.145827	0.557953	PREDICTED_uncharacterized protein LOC107768163
XP_016436850.1	2243.9	3297.87	1.4697	Up	0.00363803	0.555525	PREDICTED_probable plastid_lipid_associated protein 6_chloroplastic
XP_016443744.1	284.4	417.933	1.46953	Up	0.00480476	0.555351	PREDICTED_18_2 kDa class I heat shock protein_like
XP_016460144.1	2383.27	3494.47	1.46625	Up	0.10102	0.552132	PREDICTED_nitronate monooxygenase_like
XP_016433654.1	682.333	998.967	1.46404	Up	0.267871	0.54996	PREDICTED_ninja_family protein mc410_like
XP_016468818.1	442.5	647.433	1.46313	Up	0.0469082	0.549054	PREDICTED_glycine_rich protein_like
XP_016432239.1	258.333	377.733	1.46219	Up	0.0101822	0.548134	PREDICTED_glucose_6_phosphate 1_dehydrogenase_cytoplasmic isoform_like
XP_016439292.1	817.033	1194.27	1.46171	Up	0.00170882	0.547658	PREDICTED_glucan endo_1_3_beta_glucosidase_acidic_like
XP_016437411.1	1726.43	2521.17	1.46033	Up	0.000224461	0.546297	PREDICTED_chloroplastic lipocalin_like
XP_016478262.1	3146.23	4591.47	1.45935	Up	0.00150864	0.545329	PREDICTED_probable plastid_lipid_associated protein 6_chloroplastic
XP_016512389.1	904.533	1319.87	1.45917	Up	0.0384889	0.545147	PREDICTED_blue copper protein_like
XP_016465227.1	7116.57	10369.5	1.45709	Up	0.00154371	0.543093	PREDICTED_aldose 1_epimerase_like
XP_016511302.1	277.667	404.433	1.45654	Up	0.0194206	0.542548	PREDICTED_early nodulin_like protein 2
XP_016501402.1	109.533	159.5	1.45618	Up	0.0118396	0.542186	PREDICTED_fasciclin_like arabinogalactan protein 2
XP_016449046.1	238.067	346.5	1.45547	Up	0.00622518	0.54149	PREDICTED_uncharacterized protein LOC107774093
XP_016498617.1	154	224.1	1.45519	Up	0.0630508	0.541212	PREDICTED_probable sphingolipid transporter spinster homolog 2
XP_016501042.1	12917.1	18782	1.45404	Up	0.00888843	0.540071	PREDICTED_chlorophyll a_b binding protein_chloroplastic_like
XP_016463277.1	556.967	808.033	1.45078	Up	0.00550718	0.536824	PREDICTED_non_specific lipid_transfer protein 1_like
XP_016443343.1	460.233	666.6	1.4484	Up	0.0128869	0.534456	PREDICTED_serine carboxypeptidase_like 11 isoform X1
XP_016491665.1	1261.93	1827.43	1.44812	Up	0.0528453	0.534183	PREDICTED_endonuclease 4_like
XP_016479200.1	5762.37	8336.2	1.44666	Up	0.00538564	0.532728	PREDICTED_subtilisin_like protease SBT1_2
XP_016433491.1	4319.7	6242.27	1.44507	Up	0.0183787	0.531139	PREDICTED_glutathione S_transferase L3_like isoform X2
XP_016479215.1	461.867	667.4	1.44501	Up	0.0213209	0.531075	PREDICTED_protein LYK5_like
XP_016490806.1	1203.43	1738.4	1.44453	Up	0.011759	0.530604	PREDICTED_chlorophyll a_b binding protein 21_chloroplastic_like
XP_016483310.1	107.733	155.433	1.44276	Up	0.0140062	0.528831	PREDICTED_2_alkenal reductase NADP+_dependent_like
XP_016456646.1	672.3	969.733	1.44241	Up	0.013238	0.528483	PREDICTED_endonuclease 2_like
XP_016514769.1	878.8	1267.07	1.44181	Up	0.0525385	0.527886	PREDICTED_vacuolar protein sorting_associated protein 9A_like isoform X1
XP_016505158.1	2125.57	3061.57	1.44035	Up	0.00271559	0.526423	PREDICTED_pathogenesis_related protein STH_2_like
XP_016445479.1	171.967	247.467	1.43904	Up	0.0246112	0.525105	PREDICTED_calcineurin B_like protein 3
XP_016464677.1	205.267	294.867	1.43651	Up	0.0268261	0.522563	PREDICTED_methionine aminopeptidase 1A_like
XP_016480531.1	1048.47	1505.93	1.43632	Up	0.151025	0.522377	PREDICTED_expansin_like A2
XP_016439230.1	508.3	729.967	1.43609	Up	0.0474735	0.52215	PREDICTED_miraculin_like
XP_016456676.1	2012.43	2888.9	1.43553	Up	0.00309149	0.521579	PREDICTED_subtilisin_like protease SBT1_9
XP_016460049.1	361.233	517.967	1.43388	Up	0.00077238	0.519928	PREDICTED_nicotinamidase 2_like
XP_016452312.1	109.933	157.267	1.43056	Up	0.022123	0.516584	PREDICTED_GRF1_interacting factor 3_like isoform X1
XP_016448162.1	6231.2	8910.93	1.43005	Up	0.000956115	0.516067	PREDICTED_chlorophyll a_b binding protein 40_chloroplastic
XP_016471595.1	626.9	894.667	1.42713	Up	0.002194	0.513115	PREDICTED_uncharacterized protein LOC107793703
XP_016453293.1	288.233	411	1.42593	Up	0.0964841	0.511901	PREDICTED_putative MO25_like protein At5g47540
XP_016462437.1	307.2	437.967	1.42567	Up	0.162076	0.511643	PREDICTED_cell wall _ vacuolar inhibitor of fructosidase 1_like
XP_016502922.1	114.333	162.933	1.42507	Up	0.0062418	0.511036	PREDICTED_RNA cytidine acetyltransferase 2_like
XP_016477363.1	667.933	950.667	1.4233	Up	0.0401226	0.509235	PREDICTED_uncharacterized protein LOC107798843
XP_016445749.1	884.267	1257.83	1.42246	Up	0.158613	0.508387	PREDICTED_non_specific lipid_transfer protein 2_like
XP_016468852.1	1390.53	1975	1.42032	Up	0.0452123	0.506214	PREDICTED_probable carotenoid cleavage dioxygenase 4_chloroplastic
XP_016486775.1	230.7	327.533	1.41974	Up	0.000577935	0.505624	PREDICTED_kirola_like
XP_016438516.1	3740.47	5306.13	1.41858	Up	0.0294816	0.504443	PREDICTED_plasma membrane_associated cation_binding protein 1_like
XP_016512253.1	5394.07	7636.73	1.41577	Up	0.00133588	0.501582	PREDICTED_kynurenine formamidase_like
XP_016510199.1	371.6	525.833	1.41505	Up	0.0260641	0.500855	PREDICTED_alpha_N_acetylglucosaminidase_like
XP_016467722.1	184.067	260.267	1.41398	Up	0.0293319	0.499762	PREDICTED_F_box protein At5g07610_like
XP_016453183.1	450.033	634.367	1.4096	Up	0.00683766	0.495285	PREDICTED_probable glutathione S_transferase parC
XP_016503391.1	3282.97	4627.1	1.40943	Up	0.00825359	0.495108	PREDICTED_thylakoid lumenal 29 kDa protein_chloroplastic_like
XP_016506205.1	2077.6	2927.97	1.4093	Up	0.00548074	0.494981	PREDICTED_lipid transfer_like protein VAS
XP_016484392.1	270.967	381.867	1.40928	Up	0.0932303	0.494954	PREDICTED_transaldolase_like
XP_016464798.1	503.767	707.1	1.40363	Up	4.43046e-05	0.489159	PREDICTED_cellulose synthase_like protein E6
XP_016455167.1	207.533	291	1.40218	Up	0.0370161	0.487676	PREDICTED_chitinase_3_like protein 1
XP_016459183.1	81.4667	114.1	1.40057	Up	0.0510566	0.486017	PREDICTED_E3 ubiquitin_protein ligase UPL3_like_partial
XP_016506704.1	1043.33	1460.4	1.39974	Up	0.000357948	0.485163	PREDICTED_serine carboxypeptidase_like
XP_016441365.1	262.367	366.5	1.3969	Up	0.00183423	0.482229	PREDICTED_glutamate dehydrogenase A_like isoform X1
XP_016463875.1	463.9	647.7	1.39621	Up	0.13016	0.481512	PREDICTED_probable xyloglucan endotransglucosylase_hydrolase protein 23
XP_016469652.1	221.933	309.467	1.39441	Up	0.00670234	0.479658	PREDICTED_probable polygalacturonase At3g15720 isoform X1
XP_016475182.1	2116.37	2937.57	1.38802	Up	0.0778633	0.473032	PREDICTED_BURP domain protein RD22_like isoform X1
XP_016483762.1	253.767	352.2	1.38789	Up	0.00317951	0.472892	PREDICTED_lamin_like protein
XP_016507904.1	78.9667	109.567	1.38751	Up	0.0034713	0.472493	PREDICTED_probable carboxylesterase 18
XP_016511750.1	634.3	878.9	1.38562	Up	0.0192875	0.470534	PREDICTED_protein EXORDIUM_like
XP_016507311.1	4744.03	6572.37	1.3854	Up	0.0717787	0.470299	PREDICTED_zingipain_1_like
XP_016493366.1	158.1	218.967	1.38499	Up	0.00406409	0.469874	PREDICTED_leucine_rich repeat extensin_like protein 4
XP_016487076.1	152.633	211.367	1.3848	Up	0.0535401	0.469678	PREDICTED_thaumatin_like protein
XP_016497944.1	3098.93	4290.57	1.38453	Up	0.00833142	0.469396	PREDICTED_uncharacterized protein LOC107816711
XP_016513654.1	399.767	553.4	1.38431	Up	0.00922246	0.469164	PREDICTED_asparagine synthetase glutamine_hydrolyzing
XP_016490967.1	719.9	996.133	1.38371	Up	0.104069	0.468542	PREDICTED_xyloglucan endotransglucosylase_hydrolase protein 24_like
XP_016507692.1	931.167	1287.83	1.38303	Up	0.0237846	0.467835	PREDICTED_uncharacterized protein LOC107825356
XP_016482973.1	993.1	1373.47	1.38301	Up	0.0145093	0.467811	PREDICTED_xylose isomerase_like
XP_016479601.1	1097.6	1517.47	1.38253	Up	0.0135026	0.467312	PREDICTED_psbP domain_containing protein 2_chloroplastic_like
XP_016463893.1	76.7333	106	1.38141	Up	0.00518487	0.466139	PREDICTED_internal alternative NADPH_ubiquinone oxidoreductase A1_mitochondrial_like
XP_016515596.1	561.8	775.833	1.38098	Up	0.0328977	0.46569	PREDICTED_PI_PLC X_box domain_containing protein DDB_G0293730_like
XP_016497237.1	34.1	47.0667	1.38025	Up	0.269285	0.464934	PREDICTED_3_oxo_Delta4_5_steroid 5_beta_reductase_like
XP_016443441.1	2971.67	4101.27	1.38012	Up	0.00718899	0.464797	PREDICTED_plastoglobulin_1_chloroplastic_like isoform X1
XP_016499882.1	622.7	858.667	1.37894	Up	0.00457284	0.463561	PREDICTED_cytochrome P450 83B1_like
XP_016472492.1	276.7	381.167	1.37754	Up	0.142291	0.462099	PREDICTED_divinyl chlorophyllide a 8_vinyl_reductase_chloroplastic_like
XP_016510291.1	141.933	195.5	1.37741	Up	0.000451977	0.461955	PREDICTED_flotillin_like protein 4
XP_016478380.1	336.9	463.767	1.37657	Up	0.002113	0.461079	PREDICTED_inositol_tetrakisphosphate 1_kinase 1_like
XP_016471357.1	94.2333	129.7	1.37637	Up	0.0538949	0.460869	PREDICTED_2_Cys peroxiredoxin BAS1_chloroplastic_like
XP_016498369.1	178.933	245.933	1.37444	Up	0.00376203	0.458845	PREDICTED_D_aminoacyl_tRNA deacylase_like
XP_016454656.1	1765.97	2424.37	1.37283	Up	0.0117468	0.45715	PREDICTED_NADP_dependent malic enzyme_like
XP_016499461.1	1907.77	2616.2	1.37134	Up	0.0011917	0.455588	PREDICTED_uncharacterized protein LOC107818055
XP_016433697.1	582.533	797.767	1.36948	Up	0.0598024	0.453626	PREDICTED_abscisic stress_ripening protein 2_like
XP_016439202.1	389.4	533.233	1.36937	Up	0.00926014	0.453514	PREDICTED_uncharacterized protein LOC107765110
XP_016468826.1	220.567	301.9	1.36875	Up	0.00932824	0.452856	PREDICTED_levodione reductase_like
XP_016505147.1	3612.23	4931	1.36508	Up	0.0974224	0.448989	PREDICTED_protein EXORDIUM_like 2
XP_016493823.1	1792.37	2442.13	1.36252	Up	0.0121921	0.446276	PREDICTED_uncharacterized protein LOC107813122
XP_016502589.1	173.533	236.4	1.36227	Up	0.0312917	0.446017	PREDICTED_uncharacterized protein LOC107820761
XP_016488319.1	462.433	629.833	1.362	Up	0.03254	0.445725	PREDICTED_cell wall _ vacuolar inhibitor of fructosidase 1_like
XP_016433658.1	248.167	337.733	1.36091	Up	0.0324444	0.444575	PREDICTED_cucumber peeling cupredoxin_like
XP_016456986.1	589.033	800.9	1.35969	Up	0.0064724	0.443273	PREDICTED_photosystem II 5 kDa protein_chloroplastic_like
XP_016477875.1	297.6	404.633	1.35966	Up	0.0620547	0.443241	PREDICTED_methylmalonate_semialdehyde dehydrogenase acylating_mitochondrial
XP_016471264.1	1907	2590.37	1.35835	Up	0.0124507	0.441851	PREDICTED_alpha_galactosidase_like
XP_016457349.1	162.7	220.8	1.3571	Up	0.319062	0.440526	PREDICTED_probable serine_threonine_protein kinase Cx32_chloroplastic
XP_016472717.1	380.867	516.4	1.35586	Up	0.0527385	0.439203	PREDICTED_vacuolar protein sorting_associated protein 2 homolog 3
XP_016446256.1	650.533	881.3	1.35473	Up	0.0019426	0.43801	PREDICTED_patatin_like protein 3
XP_016497482.1	1196.67	1621.13	1.35471	Up	0.00644822	0.437981	PREDICTED_uncharacterized protein LOC107816296
XP_016514753.1	2224.17	3011.93	1.35419	Up	0.0502962	0.437425	PREDICTED_alpha_galactosidase 1_like
XP_016500089.1	548.633	742.733	1.35379	Up	0.00413708	0.437002	PREDICTED_aminoacyl tRNA synthase complex_interacting multifunctional protein 1_like
XP_016442758.1	1169.27	1582.23	1.35318	Up	0.0182593	0.436358	PREDICTED_uncharacterized protein LOC107768168
XP_016468972.1	172.233	232.967	1.35262	Up	0.0485775	0.435759	PREDICTED_expansin_A10_like
XP_016490559.1	108.767	147.067	1.35213	Up	0.124079	0.435234	PREDICTED_14 kDa proline_rich protein DC2_15_like
XP_016482985.1	494.5	668.6	1.35207	Up	0.00541855	0.435173	PREDICTED_LEC14B protein_like isoform X1
XP_016474980.1	138.8	187.633	1.35183	Up	0.32183	0.434909	PREDICTED_uncharacterized protein LOC107796703 isoform X1
XP_016493871.1	279.767	378.067	1.35136	Up	0.0307359	0.434417	PREDICTED_triphosphate tunel metalloenzyme 3_like isoform X1
XP_016506551.1	800.267	1080.7	1.35042	Up	0.0130621	0.433413	PREDICTED_glutaminyl_peptide cyclotransferase_like
XP_016455482.1	1665.07	2246.2	1.34902	Up	0.099938	0.431906	PREDICTED_NADH dehydrogenase ubiquinone 1 alpha subcomplex subunit 1_like
XP_016433559.1	813.9	1097.43	1.34836	Up	0.00986917	0.43121	PREDICTED_cytochrome c1_2_heme protein_mitochondrial_like
XP_016500372.1	3024.9	4077.2	1.34788	Up	0.0750145	0.430691	PREDICTED_beta_D_xylosidase 1_like
XP_016495100.1	366.2	492.833	1.3458	Up	0.00481807	0.428468	PREDICTED_peptidyl_prolyl cis_trans isomerase FKBP13_chloroplastic_like
XP_016469476.1	79	106.167	1.34388	Up	0.0378672	0.426406	PREDICTED_aspartyl protease family protein 1_like
XP_016436867.1	544.233	730.833	1.34287	Up	0.224273	0.425317	PREDICTED_beta_galactosidase_like
XP_016515505.1	1120.73	1504.97	1.34284	Up	0.0201566	0.425288	PREDICTED_LOW QUALITY PROTEIN_beta_galactosidase 8_like
XP_016451306.1	53.4	71.7	1.3427	Up	0.00700629	0.425133	PREDICTED_miraculin_like
XP_016473903.1	1274.83	1711.07	1.34219	Up	0.0267051	0.424587	PREDICTED_cytochrome c oxidase subunit 6b_1_like
XP_016445171.1	795.067	1066.67	1.34161	Up	0.000591624	0.423962	PREDICTED_GDSL esterase_lipase 2_like
XP_016507915.1	484.933	650.367	1.34115	Up	0.000195453	0.423467	PREDICTED_probable glutathione S_transferase
XP_016480559.1	2368.7	3172.7	1.33943	Up	0.0104295	0.421616	PREDICTED_non_specific lipid_transfer protein 2_like
XP_016433230.1	3220.77	4313.67	1.33933	Up	0.00298427	0.421511	PREDICTED_epidermis_specific secreted glycoprotein EP1_like
XP_016446077.1	100.5	134.567	1.33897	Up	0.134188	0.421126	PREDICTED_ATP_dependent Clp protease proteolytic subunit_related protein 1_chloroplastic_like
XP_016449782.1	596.9	798.867	1.33836	Up	0.00826323	0.420465	PREDICTED_PHD finger protein ALFIN_LIKE 2_like
XP_016459948.1	268.3	359.033	1.33818	Up	0.0111355	0.420271	PREDICTED_HMG_Y_related protein A_like
XP_016486004.1	305.833	409.167	1.33787	Up	0.000828984	0.419943	PREDICTED_cationic peroxidase 1_like
XP_016471934.1	1591.77	2128.5	1.33719	Up	0.0377964	0.419208	PREDICTED_uncharacterized protein LOC107794001
XP_016493241.1	430.7	575.267	1.33566	Up	0.0130626	0.417548	PREDICTED_beta_galactosidase_like
XP_016473482.1	381.8	509.633	1.33482	Up	0.0355319	0.416643	PREDICTED_flotillin_like protein 4
XP_016432806.1	40.5333	54.1	1.3347	Up	0.607667	0.41652	PREDICTED_probable ribosomal protein S11_mitochondrial isoform X1
XP_016448400.1	203.733	271.9	1.33459	Up	0.0971971	0.416394	PREDICTED_auxin_repressed 12_5 kDa protein_like
XP_016433738.1	1559.73	2080.5	1.33388	Up	0.011894	0.415631	PREDICTED_polyphenol oxidase E_chloroplastic_like
XP_016509871.1	5508.27	7347.37	1.33388	Up	0.000715166	0.415629	PREDICTED_peptidyl_prolyl cis_trans isomerase CYP38_chloroplastic_like
XP_016464190.1	355.6	474.233	1.33361	Up	0.0173467	0.415342	PREDICTED_aldose 1_epimerase_like
XP_016473810.1	2090.53	2787.83	1.33355	Up	0.0333838	0.415273	PREDICTED_low_temperature_induced cysteine proteinase_like
XP_016474216.1	1556.63	2075.1	1.33307	Up	0.0938559	0.414752	PREDICTED_lysosomal Pro_X carboxypeptidase_like
XP_016470957.1	798.233	1063.53	1.33236	Up	0.0845842	0.413983	PREDICTED_plasminogen activator inhibitor 1 RNA_binding protein_like isoform X1
XP_016507126.1	146.6	194.933	1.3297	Up	0.289458	0.411096	PREDICTED_protein TIME FOR COFFEE_like isoform X1
XP_016450385.1	2580.6	3430.97	1.32952	Up	0.000291562	0.410909	PREDICTED_peroxidase 51_like
XP_016456957.1	11908.1	15819.7	1.32848	Up	0.00802781	0.409779	PREDICTED_patellin_3_like
XP_016509161.1	1338.13	1777.53	1.32837	Up	0.00760976	0.409655	PREDICTED_metallocarboxypeptidase inhibitor_like
XP_016498034.1	120.833	160.433	1.32772	Up	0.0203865	0.408955	PREDICTED_probable inactive purple acid phosphatase 27
XP_016446869.1	3078.33	4084.73	1.32693	Up	0.0259776	0.408092	PREDICTED_proteinase inhibitor I_B_like
XP_016439807.1	2780.77	3689.17	1.32667	Up	0.000841613	0.407812	PREDICTED_lysosomal Pro_X carboxypeptidase_like
XP_016489482.1	1969.17	2610.7	1.32579	Up	0.0143998	0.406851	PREDICTED_L_ascorbate peroxidase 2_cytosolic
XP_016497662.1	708.9	939.6	1.32543	Up	0.0196571	0.406465	PREDICTED_suberization_associated anionic peroxidase_like
XP_016500471.1	237.233	314.433	1.32542	Up	0.0342036	0.406447	PREDICTED_copper_transporting ATPase PAA1_chloroplastic_like
XP_016482723.1	743.067	984.5	1.32491	Up	0.011535	0.4059	PREDICTED_CBS domain_containing protein CBSX1_chloroplastic_like
XP_016432348.1	872.367	1154.9	1.32387	Up	0.133871	0.404761	PREDICTED_endochitinase A
XP_016436533.1	445.367	588.833	1.32213	Up	0.0129165	0.402866	PREDICTED_ras_related protein Rab7_like
XP_016454852.1	967	1276.8	1.32037	Up	0.0146775	0.400945	PREDICTED_serine carboxypeptidase_like 33 isoform X1
XP_016497553.1	391.4	516.767	1.3203	Up	0.110785	0.400869	PREDICTED_uncharacterized protein At1g32220_chloroplastic_like isoform X1
XP_016435335.1	621.667	820.667	1.32011	Up	0.0588331	0.400655	PREDICTED_UDP_glycosyltransferase 73C2_like
XP_016472549.1	5607.77	7402.83	1.3201	Up	0.011778	0.400651	PREDICTED_uncharacterized protein LOC107794569
XP_016437749.1	1452.37	1917.2	1.32005	Up	0.0206778	0.400595	PREDICTED_glutathione S_transferase L3_like isoform X1
XP_016505777.1	319.067	421.1	1.31979	Up	0.00897556	0.400305	PREDICTED_HMG_Y_related protein A_like
XP_016464194.1	212.567	280.5	1.31959	Up	0.00457166	0.400085	PREDICTED_aldose 1_epimerase_like isoform X3
XP_016453773.1	149.6	197.367	1.3193	Up	0.000230749	0.399768	PREDICTED_purine_uracil permease NCS1_like
XP_016471726.1	69.3333	91.4667	1.31923	Up	0.0263849	0.399697	PREDICTED_protein ROOT PRIMORDIUM DEFECTIVE 1_like
XP_016457506.1	10323.4	13603.2	1.31771	Up	0.00984374	0.398031	PREDICTED_chlorophyll a_b binding protein 8_chloroplastic_like
XP_016499400.1	1241.37	1635.4	1.31742	Up	0.0255548	0.397714	PREDICTED_palmitoyl_protein thioesterase 1_like isoform X1
XP_016489756.1	77.8	102.433	1.31662	Up	0.109541	0.396843	PREDICTED_uncharacterized protein LOC107809609
XP_016461187.1	158.3	207.967	1.31375	Up	0.213122	0.393691	PREDICTED_CBS domain_containing protein CBSX1_chloroplastic_like
XP_016460790.1	578.867	760.267	1.31337	Up	0.000658742	0.393274	PREDICTED_rapid alkalinization factor_like
XP_016481256.1	613.567	805.633	1.31303	Up	0.00992946	0.392903	PREDICTED_patatin_like protein 2
XP_016495962.1	348.6	457.633	1.31277	Up	0.0213631	0.39262	PREDICTED_putative amidase C869_01_partial
XP_016472428.1	65.7667	86.3333	1.31272	Up	0.0032136	0.392561	PREDICTED_tetraspanin_8_like
XP_016437477.1	109.767	144	1.31187	Up	0.0749299	0.391629	PREDICTED_protein tas_like_partial
XP_016445355.1	331.2	434.467	1.3118	Up	0.0416567	0.391543	PREDICTED_two pore calcium channel protein 1A
XP_016432923.1	104.133	136.6	1.31178	Up	0.00495511	0.391526	PREDICTED_coatomer subunit beta_1_like
XP_016439577.1	167.433	219.5	1.31097	Up	0.00146744	0.390634	PREDICTED_transcription initiation factor IIF subunit beta_like
XP_016470880.1	4173.33	5467.6	1.31013	Up	0.0421987	0.389708	PREDICTED_uncharacterized protein LOC107793109
XP_016473975.1	4322.63	5662.23	1.3099	Up	0.00677811	0.389461	PREDICTED_glycerophosphodiester phosphodiesterase GDPDL4_like
XP_016441917.1	834.567	1093.1	1.30978	Up	0.0350348	0.389326	PREDICTED_probable carotenoid cleavage dioxygenase 4_chloroplastic
XP_016471508.1	786.967	1030.47	1.30942	Up	0.00184182	0.388923	PREDICTED_acid phosphatase 1_like
XP_016489764.1	1125.13	1472.43	1.30867	Up	0.00267974	0.388106	PREDICTED_probable sarcosine oxidase
XP_016486013.1	564.8	739.067	1.30855	Up	0.0492373	0.387964	PREDICTED_pectin acetylesterase 8_like
XP_016462952.1	3083.67	4032.13	1.30758	Up	0.00873355	0.386897	PREDICTED_G_type lectin S_receptor_like serine_threonine_protein kinase RLK1
XP_016472483.1	106.433	139.167	1.30755	Up	0.195992	0.386864	PREDICTED_ADP_ATP carrier protein 1_mitochondrial_like
XP_016452123.1	1801.17	2355.03	1.3075	Up	0.00508415	0.386816	PREDICTED_malate dehydrogenase NADP_chloroplastic_like
XP_016438873.1	389.3	508.733	1.30679	Up	0.0147406	0.386027	PREDICTED_putative amidase C869_01_partial
XP_016501243.1	224.833	293.8	1.30675	Up	0.0130842	0.385978	PREDICTED_putative receptor_like protein kinase At4g00960
XP_016456356.1	69.8333	91.2333	1.30644	Up	0.0355229	0.385645	PREDICTED_nudix hydrolase 15_mitochondrial_like
XP_016471998.1	1226.73	1601.47	1.30547	Up	0.00548439	0.384572	PREDICTED_peptide_N4_N_acetyl_beta_glucosaminylasparagine amidase A_like
XP_016463555.1	7389.4	9646.63	1.30547	Up	0.0888318	0.384568	PREDICTED_polygalacturonase inhibitor 2_like
XP_016461745.1	328.7	429.067	1.30534	Up	0.230836	0.38443	PREDICTED_uncharacterized protein At4g33100_like isoform X1
XP_016454479.1	410.233	535.367	1.30503	Up	0.000819637	0.384083	PREDICTED_DEAD_box ATP_dependent RNA helicase 35_like
XP_016479123.1	945.9	1233.33	1.30387	Up	0.114846	0.382803	PREDICTED_uncharacterized protein LOC107800468 isoform X1
XP_016503244.1	2519.03	3284.1	1.30371	Up	0.00651255	0.382628	PREDICTED_glutathione S_transferase U9_like
XP_016471545.1	539.467	703.067	1.30326	Up	0.0143984	0.382128	PREDICTED_aspartyl protease family protein 1_like
XP_016470573.1	250.8	326.833	1.30316	Up	0.0383464	0.382018	PREDICTED_succinate_semialdehyde dehydrogenase_mitochondrial_like isoform X1
XP_016488581.1	221.5	288.133	1.30083	Up	0.0166858	0.37943	PREDICTED_MLO_like protein 6
XP_016460576.1	466.067	606.167	1.3006	Up	0.120914	0.379178	PREDICTED_uncharacterized protein LOC107784032 isoform X1
XP_016497623.1	993.767	1291.57	1.29967	Up	0.0097609	0.378143	PREDICTED_putative cytochrome c oxidase subunit 5b_like
XP_016450213.1	116.933	151.967	1.2996	Up	0.154331	0.378069	PREDICTED_auxin_induced protein PCNT115_like
XP_016433485.1	1193.23	1550.53	1.29944	Up	0.014677	0.377888	PREDICTED_transmembrane ascorbate ferrireductase 1_like
XP_016461720.1	225.733	293.267	1.29917	Up	0.105327	0.377594	PREDICTED_chitin elicitor receptor kinase 1_like isoform X1
XP_016515735.1	395.433	513.633	1.29891	Up	0.00222433	0.377304	PREDICTED_probable quinone oxidoreductase
XP_016487165.1	2341.37	3040.97	1.2988	Up	0.0288472	0.377179	PREDICTED_GDSL esterase_lipase At3g26430_like
XP_016471800.1	105.367	136.767	1.29801	Up	0.384363	0.376298	PREDICTED_DNA_directed RNA polymerases II and V subunit 6B_like
XP_016453261.1	10744.4	13941.9	1.2976	Up	0.0638175	0.37585	PREDICTED_patellin_3_like
XP_016487404.1	1354.23	1756.17	1.2968	Up	0.0443873	0.374953	PREDICTED_cysteine proteinase inhibitor 1_like
XP_016449925.1	2668.17	3458.83	1.29633	Up	0.0374262	0.374437	PREDICTED_uncharacterized protein LOC107774794
XP_016438283.1	289.6	375.233	1.2957	Up	0.177916	0.373726	PREDICTED_60S ribosomal protein L19_3
XP_016480446.1	204.433	264.633	1.29447	Up	0.013127	0.372364	PREDICTED_calcium_transporting ATPase 4_plasma membrane_type_like
XP_016458783.1	780.6	1010.13	1.29405	Up	0.0758589	0.37189	PREDICTED_plasminogen activator inhibitor 1 RNA_binding protein_like isoform X1
XP_016462852.1	1441.1	1864.77	1.29399	Up	0.0100558	0.371825	PREDICTED_inactive protein RESTRICTED TEV MOVEMENT 1_like
XP_016433099.1	443.6	573.533	1.29291	Up	0.195228	0.370618	PREDICTED_exopolygalacturonase_like isoform X1
XP_016472067.1	144.6	186.933	1.29276	Up	0.0750919	0.370456	PREDICTED_probable lactoylglutathione lyase_chloroplastic isoform X1
XP_016502375.1	2730.07	3528.97	1.29263	Up	0.0915821	0.37031	PREDICTED_abscisic stress_ripening protein 2_like
XP_016487489.1	385.167	497.833	1.29251	Up	0.0439655	0.37018	PREDICTED_serine carboxypeptidase_like 42 isoform X1
XP_016448226.1	184.1	237.867	1.29205	Up	0.115216	0.369663	PREDICTED_sodium_pyruvate cotransporter BASS2_chloroplastic_like
XP_016460083.1	4070	5251.33	1.29025	Up	0.00393111	0.367655	PREDICTED_uncharacterized protein LOC107783614
XP_016493972.1	318.6	411	1.29002	Up	0.00793375	0.367392	PREDICTED_ERBB_3 BINDING PROTEIN 1_like
XP_016481700.1	455.633	587.733	1.28993	Up	0.00256444	0.367288	PREDICTED_UPF0426 protein At1g28150_chloroplastic
XP_016463005.1	92.3	118.867	1.28783	Up	0.114472	0.364942	PREDICTED_polygalacturonate 4_alpha_galacturonosyltransferase_like
XP_016500013.1	217.7	280.3	1.28755	Up	0.011239	0.36463	PREDICTED_pyruvate kinase_cytosolic isozyme isoform X1
XP_016437398.1	68.1	87.6667	1.28732	Up	0.0747397	0.364374	PREDICTED_histidinol dehydrogenase_chloroplastic_like_partial
XP_016437032.1	429.067	552.233	1.28706	Up	0.0490151	0.364076	PREDICTED_protein yippee_like At4g27740
XP_016460178.1	392.333	504.533	1.28598	Up	0.00552525	0.36287	PREDICTED_uncharacterized protein LOC107783679
XP_016457826.1	3261.7	4192.93	1.28551	Up	0.0441618	0.362336	PREDICTED_low_temperature_induced cysteine proteinase_like
XP_016455163.1	908.7	1168.07	1.28543	Up	0.00158	0.362247	PREDICTED_probable prefoldin subunit 3
XP_016438748.1	3637.63	4675.3	1.28526	Up	0.101394	0.362059	PREDICTED_plasma membrane_associated cation_binding protein 1_like
XP_016501734.1	983	1262.5	1.28433	Up	0.0714093	0.36102	PREDICTED_aspartate_semialdehyde dehydrogenase_like
XP_016479107.1	2396.97	3078.43	1.2843	Up	0.00323022	0.360986	PREDICTED_NADH dehydrogenase ubiquinone 1 beta subcomplex subunit 8_mitochondrial
XP_016494988.1	578.267	742.6	1.28418	Up	0.001473	0.36085	PREDICTED_uncharacterized protein LOC107814155 isoform X1
XP_016433204.1	6744.47	8655.83	1.2834	Up	0.00214308	0.359968	PREDICTED_alpha_glucosidase_like
XP_016449905.1	301.7	387.1	1.28306	Up	0.00577118	0.359592	PREDICTED_peptide_N4_N_acetyl_beta_glucosaminylasparagine amidase A_like
XP_016470918.1	3132.93	4018.4	1.28263	Up	0.26276	0.359107	PREDICTED_uncharacterized protein LOC107793146
XP_016514948.1	580.767	744.833	1.2825	Up	0.000463666	0.358959	PREDICTED_2_3_bisphosphoglycerate_independent phosphoglycerate mutase_like
XP_016498751.1	341.967	438.533	1.28239	Up	0.233507	0.358831	PREDICTED_mitochondrial import inner membrane translocase subunit Tim13_like
XP_016439041.1	608.267	779.9	1.28217	Up	0.00449279	0.358585	PREDICTED_calcineurin B_like protein 3
XP_016436335.1	364.2	466.8	1.28171	Up	0.019198	0.358074	PREDICTED_serine carboxypeptidase_like 40
XP_016472110.1	537.933	689.167	1.28114	Up	0.0766004	0.357426	PREDICTED_photosystem I reaction center subunit V_chloroplastic_like
XP_016471186.1	1142.63	1463.83	1.28111	Up	0.0957422	0.357389	PREDICTED_protein TSS_like
XP_016437422.1	3821.47	4893.73	1.28059	Up	0.0152051	0.356809	PREDICTED_alpha_glucosidase_like
XP_016495743.1	4002.6	5124.7	1.28034	Up	0.230022	0.35653	PREDICTED_non_specific lipid_transfer protein 2
XP_016438437.1	395.3	505.833	1.27962	Up	0.0360267	0.355714	PREDICTED_60S ribosomal protein L18a_like protein
XP_016480012.1	7718.2	9870.1	1.27881	Up	0.0218907	0.3548	PREDICTED_elongation factor 1_alpha_like
XP_016463295.1	550.033	703.333	1.27871	Up	0.0103144	0.35469	PREDICTED_probable NADPH dehydrogenase quinone FQR1_like 1
XP_016485633.1	312.2	399.1	1.27835	Up	0.0294288	0.35428	PREDICTED_protein trichome birefringence_like 37
XP_016457568.1	1111.53	1420.7	1.27814	Up	0.00677925	0.354051	PREDICTED_putative amidase C869_01
XP_016452954.1	135.3	172.9	1.2779	Up	0.0560769	0.353776	PREDICTED_kirola_like
XP_016442560.1	573.967	733.4	1.27777	Up	0.00237411	0.353633	PREDICTED_mitochondrial adenine nucleotide transporter ADNT1_like
XP_016473471.1	8272.43	10570	1.27774	Up	0.00361139	0.353596	PREDICTED_beta_glucosidase 13_like isoform X1
XP_016473477.1	269.867	344.767	1.27754	Up	0.0499122	0.353374	PREDICTED_acyl carrier protein 2_mitochondrial_like
XP_016498523.1	1247.17	1593.3	1.27754	Up	0.012361	0.353364	PREDICTED_probable inactive purple acid phosphatase 29 isoform X1
XP_016495961.1	218.7	279.267	1.27694	Up	0.0469324	0.35269	PREDICTED_glycine_rich protein_like
XP_016495950.1	558	712.233	1.2764	Up	0.00134559	0.352085	PREDICTED_UDP_glycosyltransferase 73C3_like
XP_016441910.1	2790.47	3561.27	1.27623	Up	0.000752243	0.351884	PREDICTED_subtilisin_like protease SBT1_9
XP_016492293.1	417.033	532.067	1.27584	Up	0.00778028	0.351444	PREDICTED_non_specific lipid_transfer protein 1_like
XP_016466544.1	161.7	206.3	1.27582	Up	0.155498	0.351424	PREDICTED_protein TSS_like
XP_016491127.1	127.3	162.4	1.27573	Up	0.268285	0.351319	PREDICTED_uncharacterized protein LOC107810808
XP_016491363.1	1465.43	1869.33	1.27562	Up	0.00343988	0.351197	PREDICTED_alpha_N_acetylglucosaminidase_like
XP_016497045.1	694.6	885.033	1.27416	Up	0.0172143	0.349549	PREDICTED_serine carboxypeptidase_like 25
XP_016505863.1	909.967	1159.03	1.27371	Up	0.0155111	0.349036	PREDICTED_ATP synthase subunit gamma_mitochondrial_like
XP_016449654.1	1356.43	1727.7	1.27371	Up	0.0265436	0.349035	PREDICTED_proteasome subunit beta type_1_like isoform X1
XP_016490313.1	939.7	1196.87	1.27367	Up	0.00706087	0.34899	PREDICTED_remorin_like
XP_016503177.1	420.467	535.4	1.27335	Up	0.0328201	0.348626	PREDICTED_beta_hexosaminidase 1_like
XP_016450470.1	93.5333	119.067	1.27299	Up	0.154654	0.348217	PREDICTED_beta_galactosidase 7_like_partial
XP_016471461.1	1207.23	1536.27	1.27255	Up	0.00647245	0.347724	PREDICTED_uncharacterized aarF domain_containing protein kinase At1g71810_chloroplastic_like isoform X1
XP_016480922.1	1012.07	1287.8	1.27245	Up	0.0201059	0.347604	PREDICTED_patellin_3_like
XP_016478507.1	877.8	1116.67	1.27212	Up	0.209264	0.347234	PREDICTED_uncharacterized protein LOC107799891
XP_016445244.1	437.167	555.767	1.27129	Up	0.00611498	0.346296	PREDICTED_uncharacterized protein LOC107770452
XP_016481741.1	1423.37	1809.23	1.27109	Up	0.0847984	0.346071	PREDICTED_probable glutathione S_transferase
XP_016457393.1	161.4	205.067	1.27055	Up	0.0759103	0.345452	PREDICTED_reticulon_4_interacting protein 1 homolog_mitochondrial_like
XP_016494798.1	2554.5	3241.93	1.26911	Up	0.00956929	0.343813	PREDICTED_PI_PLC X_box domain_containing protein DDB_G0293730_like
XP_016491052.1	210.1	266.5	1.26844	Up	0.034224	0.343059	PREDICTED_AP_1 complex subunit gamma_2_like isoform X1
XP_016460112.1	2066.87	2620.83	1.26802	Up	0.018404	0.34258	PREDICTED_7_deoxyloganetic acid glucosyltransferase_like
XP_016477195.1	5256.87	6665.5	1.26796	Up	0.00404502	0.34251	PREDICTED_NADPH_quinone oxidoreductase
XP_016439851.1	188.667	238.967	1.26661	Up	0.01209	0.34097	PREDICTED_uncharacterized protein LOC107765690
XP_016490461.1	1116.63	1414.17	1.26646	Up	0.00683543	0.340797	PREDICTED_stem_specific protein TSJT1_like
XP_016484649.1	336.5	426.067	1.26617	Up	0.0177422	0.340473	PREDICTED_carboxyl_terminal_processing peptidase 1_chloroplastic_like isoform X1
XP_016512163.1	480.167	607.833	1.26588	Up	0.0823534	0.340141	PREDICTED_pleiotropic drug resistance protein 1_like
XP_016513542.1	12603.7	15953	1.26575	Up	0.0192837	0.339987	PREDICTED_lignin_forming anionic peroxidase
XP_016449631.1	76.1667	96.4	1.26565	Up	0.00175717	0.339873	PREDICTED_sm_like protein LSM8
XP_016481054.1	48.6	61.5	1.26543	Up	0.0101689	0.33963	PREDICTED_dirigent protein 22_like
XP_016442374.1	226.1	286.1	1.26537	Up	0.249537	0.339559	PREDICTED_carbonic anhydrase_chloroplastic_like
XP_016433192.1	3778.17	4776.53	1.26425	Up	0.00224437	0.338278	PREDICTED_L_ascorbate peroxidase 2_cytosolic_like
XP_016453165.1	1712.5	2163.57	1.2634	Up	0.0104732	0.337308	PREDICTED_glutathione transferase GST 23_like
XP_016489799.1	1634.63	2064.7	1.2631	Up	0.0101643	0.336965	PREDICTED_uncharacterized protein LOC107809662
XP_016489222.1	1214	1533.1	1.26285	Up	0.0336696	0.336683	PREDICTED_uncharacterized protein LOC107809137
XP_016473197.1	644.1	813.3	1.26269	Up	0.0388766	0.336503	PREDICTED_60S ribosomal protein L4_1_like
XP_016509901.1	732.133	924.3	1.26247	Up	0.000404811	0.336255	PREDICTED_uncharacterized protein LOC107827321
XP_016466778.1	86.6333	109.367	1.26241	Up	0.141579	0.336179	PREDICTED_glutamate decarboxylase_like
XP_016467015.1	322.833	407.5	1.26226	Up	0.00185946	0.336011	PREDICTED_secoisolariciresinol dehydrogenase_like
XP_016500979.1	200.567	253.167	1.26226	Up	0.0799198	0.336006	PREDICTED_uncharacterized protein LOC107819388
XP_016478307.1	532.1	671.367	1.26173	Up	0.115913	0.335404	PREDICTED_GILT_like protein F37H8_5
XP_016439799.1	127	160.133	1.26089	Up	0.120155	0.334445	PREDICTED_probable glutathione S_transferase
XP_016444894.1	1994.2	2514.33	1.26082	Up	0.00341856	0.334366	PREDICTED_arginase 1_mitochondrial
XP_016473786.1	1036.23	1306.5	1.26082	Up	0.0255533	0.334358	PREDICTED_pleiotropic drug resistance protein 1_like
XP_016503547.1	450	567.333	1.26074	Up	0.0699691	0.334272	PREDICTED_ras_related protein Rab_15_like
XP_016509240.1	183.533	231.3	1.26026	Up	0.0314292	0.333723	PREDICTED_uncharacterized protein LOC107826731
XP_016514812.1	2080.37	2621.67	1.26019	Up	0.113205	0.333646	PREDICTED_photosystem II repair protein PSB27_H1_chloroplastic_like
XP_016511595.1	319.733	402.633	1.25928	Up	0.0481868	0.332597	PREDICTED_alcohol dehydrogenase_like isoform X1
XP_016437196.1	2339.13	2945.23	1.25911	Up	0.0847843	0.332408	PREDICTED_aquaporin PIP2_4_like
XP_016488470.1	56.1	70.5667	1.25787	Up	0.0049033	0.330986	PREDICTED_ribosomal RNA small subunit methyltransferase NEP1_like
XP_016444987.1	383.8	482.767	1.25786	Up	0.00470627	0.330971	PREDICTED_thiol_disulfide oxidoreductase LTO1_like
XP_016465344.1	108	135.833	1.25772	Up	0.0244898	0.330806	PREDICTED_protein LIKE COV 2_like
XP_016497556.1	4013.57	5045.83	1.25719	Up	0.0422327	0.330208	PREDICTED_plastoglobulin_1_chloroplastic_like
XP_016480388.1	83.1	104.433	1.25672	Up	0.0173541	0.329662	PREDICTED_bifunctional protein FolD 2_like
XP_016502642.1	724.833	910.8	1.25656	Up	0.0241138	0.329485	PREDICTED_mannosylglycoprotein endo_beta_mannosidase_like isoform X1
XP_016464193.1	663.8	833.9	1.25625	Up	0.00629163	0.329126	PREDICTED_aldose 1_epimerase_like isoform X2
XP_016488860.1	56.1	70.4667	1.25609	Up	0.0385658	0.32894	PREDICTED_glycine_rich cell wall structural protein_like
XP_016483938.1	782.933	983.4	1.25605	Up	0.00993366	0.328889	PREDICTED_probable inactive purple acid phosphatase 1
XP_016491078.1	513.2	644.6	1.25604	Up	0.0061529	0.328883	PREDICTED_proteasome subunit beta type_1_like
XP_016481291.1	240.233	301.7	1.25586	Up	0.0244703	0.328678	PREDICTED_plasma membrane ATPase 3_like
XP_016510832.1	4893.6	6144.83	1.25569	Up	0.0297145	0.328478	PREDICTED_subtilisin_like protease SBT1_2
XP_016510660.1	1138.9	1430.07	1.25566	Up	0.00690949	0.328441	PREDICTED_fructose_1_6_bisphosphatase class 1_like
XP_016509824.1	168.6	211.467	1.25425	Up	0.00135617	0.326826	PREDICTED_G_type lectin S_receptor_like serine_threonine_protein kinase RLK1
XP_016463495.1	3810.3	4778.8	1.25418	Up	0.161934	0.326744	PREDICTED_polyphenol oxidase E_chloroplastic_like
XP_016469928.1	1457.73	1828.07	1.25405	Up	0.0209219	0.326592	PREDICTED_serine carboxypeptidase_like 33 isoform X1
XP_016484388.1	273.4	342.767	1.25372	Up	0.0430103	0.326214	PREDICTED_uncharacterized protein LOC107804946
XP_016445897.1	136.1	170.533	1.253	Up	0.00957183	0.325387	PREDICTED_O_acyltransferase WSD1_like isoform X1
XP_016471288.1	183.267	229.533	1.25246	Up	0.426726	0.324759	PREDICTED_peroxisomal nicotinamide adenine dinucleotide carrier_like
XP_016510901.1	2803.8	3511.3	1.25234	Up	0.0317347	0.324622	PREDICTED_glutathione S_transferase zeta class_like
XP_016443409.1	221.3	277.133	1.2523	Up	0.00166472	0.324577	PREDICTED_aminoacylase_1_like
XP_016486857.1	116.033	145.3	1.25223	Up	0.00358585	0.324495	PREDICTED_probable protein disulfide_isomerase A6
XP_016433788.1	271.133	339.467	1.25203	Up	0.00835757	0.324267	PREDICTED_putative oligosaccharyltransferase complex subunit CG9662
XP_016477244.1	308.3	386	1.25203	Up	0.00593422	0.324266	PREDICTED_probable tocopherol cyclase_chloroplastic
XP_016496822.1	1940.37	2429.37	1.25201	Up	0.00113883	0.324251	PREDICTED_annexin D2_like
XP_016457205.1	127.133	159.167	1.25197	Up	0.000932989	0.324196	PREDICTED_protein MODIFIER OF SNC1 1_like
XP_016482508.1	108.1	135.333	1.25193	Up	0.0291024	0.324151	PREDICTED_uncharacterized protein LOC107803328 isoform X1
XP_016501093.1	192.533	241	1.25173	Up	0.0189995	0.323925	PREDICTED_phosphoinositide phospholipase C 2_like isoform X1
XP_016475447.1	2303.9	2882.37	1.25108	Up	0.0133811	0.323176	PREDICTED_glucan endo_1_3_beta_glucosidase 8_like
XP_016434287.1	5023.33	6282.23	1.25061	Up	0.000615792	0.322633	PREDICTED_uncharacterized protein LOC107760706
XP_016444216.1	1121.7	1402.73	1.25054	Up	0.0150149	0.322554	PREDICTED_ubiquitin carboxyl_terminal hydrolase 12_like
XP_016450822.1	2016.83	2522.07	1.25051	Up	0.0740272	0.322515	PREDICTED_sucrose synthase 2_like
XP_016475411.1	662.9	828.733	1.25016	Up	0.0271035	0.322117	PREDICTED_serine carboxypeptidase_like 40
XP_016433971.1	311.667	389.633	1.25016	Up	0.00138588	0.322113	PREDICTED_probable glutathione S_transferase
XP_016471339.1	525.567	656.767	1.24964	Up	0.018471	0.321507	PREDICTED_probable NADPH dehydrogenase quinone FQR1_like 1
XP_016466689.1	3122.4	3900.87	1.24932	Up	0.0049549	0.321139	PREDICTED_subtilisin_like protease SBT1_7
XP_016494249.1	1375.67	1718.2	1.24899	Up	0.00303871	0.320767	PREDICTED_cycloartenol_C_24_methyltransferase_like
XP_016508562.1	1070.33	1336.57	1.24874	Up	0.00405817	0.320472	PREDICTED_quinone oxidoreductase PIG3_like
XP_016449436.1	9726.2	12138	1.24797	Up	0.0132011	0.319579	PREDICTED_early nodulin_like protein 2
XP_016473265.1	6925.7	8640.2	1.24756	Up	0.00782877	0.319105	PREDICTED_thylakoid lumenal 29 kDa protein_chloroplastic
XP_016488965.1	285.833	356.567	1.24746	Up	0.225708	0.318998	PREDICTED_probable peroxygenase 5 isoform X1
XP_016473243.1	408.267	509.133	1.24706	Up	0.00676576	0.318532	PREDICTED_apoptosis inhibitor 5_like isoform X1
XP_016510661.1	728.967	908.667	1.24651	Up	0.0637548	0.317898	PREDICTED_nicotinamidase 1_like isoform X1
XP_016484640.1	781.867	973.267	1.2448	Up	0.0509952	0.315913	PREDICTED_peroxidase 43_like
XP_016464022.1	696.8	867.267	1.24464	Up	0.00622249	0.315731	PREDICTED_multiple organellar RNA editing factor 8_chloroplastic_mitochondrial_like
XP_016478752.1	2534.23	3154.03	1.24457	Up	0.0149631	0.315649	PREDICTED_beta_galactosidase 8_like_partial
XP_016513584.1	460.433	573	1.24448	Up	0.112757	0.315543	PREDICTED_probable protein phosphatase 2C 62
XP_016503938.1	4248.4	5287.03	1.24448	Up	0.031816	0.315539	PREDICTED_glutathione transferase GST 23_like
XP_016481154.1	688.7	856.933	1.24428	Up	0.0512916	0.315307	PREDICTED_tubulin beta_2 chain_like
XP_016487561.1	2595.9	3229.97	1.24426	Up	0.147119	0.315284	PREDICTED_uncharacterized protein At4g14100_like
XP_016507940.1	817.7	1017.27	1.24406	Up	0.0559287	0.315054	PREDICTED_acidic endochitinase
XP_016511638.1	424.167	527.5	1.24361	Up	0.0442538	0.31454	PREDICTED_putative germin_like protein 2_1
XP_016483606.1	1215.63	1511.47	1.24336	Up	0.0129524	0.314241	PREDICTED_REF_SRPP_like protein At1g67360
XP_016468910.1	1396.7	1735.73	1.24274	Up	0.0232355	0.313523	PREDICTED_psbP domain_containing protein 1_chloroplastic_like
XP_016506316.1	1290.4	1602.63	1.24197	Up	0.0162721	0.312626	PREDICTED_peptidyl_prolyl cis_trans isomerase CYP28_chloroplastic_like
YP_173395.1	206.6	256.533	1.24169	Up	0.571024	0.312306	cytochrome oxidase subunit 1_partial mitochondrion
XP_016445061.1	468.3	581.367	1.24144	Up	0.0371925	0.312015	PREDICTED_probable linoleate 9S_lipoxygenase 5 isoform X1
XP_016451083.1	1539.7	1911.37	1.24139	Up	0.00397712	0.311955	PREDICTED_ribokinase_like
XP_016487278.1	117.967	146.4	1.24103	Up	0.00574632	0.311536	PREDICTED_multiple organellar RNA editing factor 3_mitochondrial_like
XP_016452567.1	251.2	311.733	1.24098	Up	0.0104913	0.311476	PREDICTED_glutathione reductase_chloroplastic_like isoform X1
XP_016507421.1	721.933	895.867	1.24093	Up	0.00423486	0.311418	PREDICTED_peroxidase P7_like
XP_016499751.1	727.333	902.467	1.24079	Up	0.0294784	0.311257	PREDICTED_beta_galactosidase 16_like isoform X1
XP_016441544.1	197	244.433	1.24078	Up	0.063632	0.311245	PREDICTED_abscisic acid receptor PYL9_like
XP_016494888.1	2501	3102.67	1.24057	Up	0.0429556	0.311004	PREDICTED_uncharacterized protein LOC107814072
XP_016453973.1	1843	2284.87	1.23975	Up	0.00724107	0.310054	PREDICTED_chlorophyll a_b binding protein 37_chloroplastic_like
XP_016506424.1	178.8	221.667	1.23975	Up	0.186107	0.310045	PREDICTED_polygalacturonase inhibitor_like
XP_016439910.1	200.6	248.667	1.23961	Up	0.00371079	0.309892	PREDICTED_alcohol dehydrogenase_like 6
XP_016457799.1	29.8	36.9333	1.23937	Up	0.198027	0.309611	PREDICTED_electron transfer flavoprotein subunit beta_mitochondrial_like
XP_016506062.1	436.033	540.133	1.23874	Up	0.00212393	0.308877	PREDICTED_uncharacterized protein LOC107823872
XP_016479669.1	61.5333	76.2	1.23835	Up	0.012017	0.308423	PREDICTED_cell wall _ vacuolar inhibitor of fructosidase 1_like
XP_016483388.1	314.1	388.9	1.23814	Up	0.504429	0.308175	PREDICTED_NADH dehydrogenase ubiquinone iron_sulfur protein 5_B_like
XP_016450309.1	2950.83	3653.4	1.23809	Up	0.00181468	0.308117	PREDICTED_photosystem I reaction center subunit VI_2_chloroplastic_like
XP_016455992.1	1469.6	1819.23	1.23791	Up	0.0148689	0.307907	PREDICTED_probable aquaporin PIP_type pTOM75
XP_016449142.1	714.267	884.133	1.23782	Up	0.0298284	0.307801	PREDICTED_COP9 signalosome complex subunit 1_like
XP_016468321.1	166.433	205.933	1.23733	Up	0.00948138	0.307233	PREDICTED_uncharacterized protein LOC107790870
XP_016456056.1	179.333	221.867	1.23717	Up	0.0960346	0.307049	PREDICTED_subtilisin_like protease SBT1_9
XP_016456547.1	234.9	290.6	1.23712	Up	0.0674305	0.306988	PREDICTED_violaxanthin de_epoxidase_chloroplastic_like
XP_016466186.1	5880.83	7270.83	1.23636	Up	0.0075024	0.3061	PREDICTED_pectinesterase_pectinesterase inhibitor U1
XP_016510561.1	957.967	1183.67	1.2356	Up	0.0142056	0.305215	PREDICTED_uncharacterized protein LOC107827858
XP_016483373.1	798.533	986.2	1.23501	Up	0.0024494	0.304528	PREDICTED_uncharacterized protein LOC107804068
XP_016448418.1	334.9	413.567	1.2349	Up	0.180727	0.30439	PREDICTED_protein FLUORESCENT IN BLUE LIGHT_chloroplastic_like
XP_016484472.1	680.1	839.7	1.23467	Up	0.0264425	0.304127	PREDICTED_serine carboxypeptidase_like
XP_016506967.1	3573.8	4411.97	1.23453	Up	0.0299521	0.303963	PREDICTED_stem_specific protein TSJT1
XP_016458961.1	321.167	396.3	1.23394	Up	0.00170858	0.303271	PREDICTED_L_type lectin_domain containing receptor kinase VIII_1_like
XP_016490034.1	1233.27	1520.8	1.23315	Up	0.0224386	0.302346	PREDICTED_uncharacterized protein LOC107809854
XP_016512525.1	378.333	466.5	1.23304	Up	0.00561798	0.302219	PREDICTED_metal_independent phosphoserine phosphatase_like
XP_016445798.1	845.833	1042.87	1.23295	Up	0.00385083	0.302109	PREDICTED_psbP domain_containing protein 4_chloroplastic_like
XP_016433004.1	2088.3	2574.67	1.2329	Up	0.0114915	0.302057	PREDICTED_peroxidase 51_like
XP_016463835.1	128.367	158.233	1.23267	Up	0.685377	0.301783	PREDICTED_uncharacterized protein LOC107786851
XP_016512746.1	544.667	671.167	1.23225	Up	0.0717093	0.301297	PREDICTED_14_3_3 protein 4 isoform X2
XP_016468442.1	927.967	1143.3	1.23205	Up	0.0141711	0.301059	PREDICTED_protein DJ_1 homolog D_like
XP_016490380.1	2917.87	3594.83	1.23201	Up	0.0114158	0.301011	PREDICTED_acid beta_fructofuranosidase AIV_18_like
XP_016493395.1	319.3	393.3	1.23176	Up	0.0298598	0.300718	PREDICTED_protein FLUORESCENT IN BLUE LIGHT_chloroplastic_like isoform X1
XP_016462608.1	506.967	624.433	1.2317	Up	0.00445135	0.300657	PREDICTED_HIPL1 protein_like
XP_016508467.1	670.033	825.2	1.23158	Up	0.00281855	0.300511	PREDICTED_acetyl_coenzyme A carboxylase carboxyl transferase subunit alpha_chloroplastic_like
XP_016444012.1	420.833	518.233	1.23145	Up	0.020672	0.300353	PREDICTED_polygalacturonase_1 non_catalytic subunit beta_like
XP_016436574.1	308.9	380.233	1.23093	Up	0.0070152	0.299745	PREDICTED_ribonuclease 2_like
XP_016473403.1	5400.37	6647.43	1.23092	Up	0.00990389	0.29974	PREDICTED_peptidyl_prolyl cis_trans isomerase FKBP18_chloroplastic_like
XP_016471151.1	729.9	898.4	1.23085	Up	0.0272272	0.299659	PREDICTED_ribokinase_like isoform X1
XP_016465710.1	319.167	392.833	1.23081	Up	0.0269984	0.299607	PREDICTED_probable beta_D_xylosidase 6
XP_016476482.1	174.133	214.133	1.22971	Up	0.0519415	0.298317	PREDICTED_protein OPI10 homolog
XP_016516064.1	1216.07	1494.63	1.22907	Up	0.0120916	0.297569	PREDICTED_kynurenine formamidase_like isoform X1
XP_016514079.1	2888.13	3549.7	1.22906	Up	0.0760271	0.29756	PREDICTED_2_alkenal reductase NADP+_dependent
XP_016503294.1	1871.6	2299	1.22836	Up	0.00170389	0.296734	PREDICTED_cyanate hydratase_like
XP_016481147.1	2138	2624.9	1.22774	Up	0.0136276	0.296001	PREDICTED_uncharacterized protein LOC107802206
XP_016432577.1	163.933	201.2	1.22733	Up	0.0989564	0.295521	PREDICTED_bifunctional epoxide hydrolase 2_like
XP_016466341.1	847.433	1039.47	1.22661	Up	0.0378695	0.294672	PREDICTED_short_chain type dehydrogenase_reductase_like
XP_016463742.1	1386.93	1700.87	1.22635	Up	0.00240519	0.294372	PREDICTED_serine carboxypeptidase_like 26 isoform X1
XP_016514949.1	163.9	200.867	1.22554	Up	0.0793443	0.293422	PREDICTED_peptidyl_prolyl cis_trans isomerase CYP59_like
XP_016448202.1	410.367	502.9	1.22549	Up	0.000776786	0.293358	PREDICTED_uncharacterized protein LOC107773275
XP_016439804.1	1347.4	1651.03	1.22535	Up	0.0308836	0.293191	PREDICTED_2_3_dimethylmalate lyase_like_partial
XP_016467373.1	830.9	1017.9	1.22506	Up	0.0255413	0.292849	PREDICTED_chlorophyll a_b binding protein 36_chloroplastic_like
XP_016492678.1	1838.93	2252.5	1.22489	Up	0.0176292	0.292658	PREDICTED_probable plastid_lipid_associated protein 10_chloroplastic isoform X1
XP_016492012.1	508.867	623.167	1.22462	Up	0.156442	0.29233	PREDICTED_protein PHLOEM PROTEIN 2_LIKE A9_like
XP_016510237.1	201.533	246.733	1.22428	Up	0.0772675	0.291934	PREDICTED_U_box domain_containing protein 33_like isoform X1
XP_016453729.1	3729.73	4565.6	1.22411	Up	0.00324965	0.291732	PREDICTED_glycerophosphodiester phosphodiesterase GDPDL3_like
XP_016470543.1	610.567	746.933	1.22334	Up	0.00127795	0.290831	PREDICTED_fruit protein pKIWI502_like
XP_016442556.1	337.667	413.067	1.2233	Up	0.0168719	0.290775	PREDICTED_NADP_dependent D_sorbitol_6_phosphate dehydrogenase_like
XP_016493110.1	583.5	713.733	1.22319	Up	0.00612475	0.290652	PREDICTED_6_7_dimethyl_8_ribityllumazine synthase_chloroplastic_like
XP_016455977.1	593.767	726.233	1.2231	Up	0.0363918	0.290537	PREDICTED_apolipoprotein A_I_like
XP_016464835.1	207.833	254.2	1.2231	Up	0.0102049	0.290537	PREDICTED_RPM1_interacting protein 4_like isoform X1
XP_016455172.1	361.9	442.6	1.22299	Up	0.0124908	0.290412	PREDICTED_cucumber peeling cupredoxin_like
XP_016511281.1	303.567	371.233	1.22291	Up	0.0205138	0.290313	PREDICTED_gamma_glutamyl hydrolase 2_like
XP_016462893.1	237.3	290.167	1.22278	Up	0.0503594	0.29017	PREDICTED_sugar transporter ERD6_like 5 isoform X1
XP_016494232.1	57.2333	69.9667	1.22248	Up	0.0761092	0.289812	PREDICTED_threonine__tRNA ligase_mitochondrial 1_like_partial
XP_016475119.1	607.6	742.633	1.22224	Up	0.0347925	0.289528	PREDICTED_UDP_glycosyltransferase 71K1_like
XP_016478630.1	23120.2	28252.7	1.22199	Up	0.0029128	0.289235	PREDICTED_superoxide dismutase Fe_chloroplastic_like isoform X1
XP_016462734.1	87.1	106.433	1.22197	Up	0.106321	0.289205	PREDICTED_serine_threonine_protein phosphatase BSL1_like
XP_016481703.1	627.167	766.333	1.2219	Up	0.0365501	0.289123	PREDICTED_uncharacterized protein LOC107802679
XP_016495843.1	3900	4764.1	1.22156	Up	0.0311519	0.28873	PREDICTED_acetylajmalan esterase_like
XP_016486069.1	1726.27	2108.2	1.22125	Up	0.165675	0.288356	PREDICTED_kirola_like
XP_016442031.1	381.9	466.333	1.22109	Up	0.0836517	0.288167	PREDICTED_uncharacterized protein LOC107767512
XP_016461831.1	334.1	407.9	1.22089	Up	0.00957221	0.287936	PREDICTED_uncharacterized protein LOC107785119
XP_016508402.1	1237.2	1510.37	1.22079	Up	0.097088	0.28782	PREDICTED_thioredoxin Y1_chloroplastic_like
XP_016493408.1	508.333	620.533	1.22072	Up	0.0892649	0.287734	PREDICTED_prosaposin_like isoform X1
XP_016457385.1	1819.8	2221.37	1.22067	Up	0.0194128	0.287668	PREDICTED_phytoene dehydrogenase_chloroplastic_chromoplastic_like
XP_016494852.1	482.7	589.1	1.22043	Up	0.0120488	0.287386	PREDICTED_peroxidase 3_like
XP_016472280.1	3080.03	3757.83	1.22006	Up	0.0538494	0.286955	PREDICTED_probable steroid_binding protein 3
XP_016452693.1	1388.83	1694.23	1.2199	Up	0.0002817	0.286759	PREDICTED_probable zinc metalloprotease EGY2_chloroplastic isoform X1
XP_016470988.1	3781	4609.8	1.2192	Up	0.019722	0.285936	PREDICTED_chlorophyll a_b binding protein 13_chloroplastic
XP_016454433.1	145.667	177.567	1.21899	Up	0.0946098	0.28569	PREDICTED_uncharacterized protein LOC107778656
XP_016463476.1	799.067	973.9	1.2188	Up	0.012964	0.285458	PREDICTED_mechanosensitive ion channel protein 10_like isoform X1
XP_016478141.1	796.9	971.233	1.21876	Up	0.0455958	0.285419	PREDICTED_pleiotropic drug resistance protein 1
XP_016488944.1	3458.63	4212.6	1.218	Up	0.00324536	0.284509	PREDICTED_peroxidase 12_like
XP_016488171.1	226.8	276.233	1.21796	Up	0.000108845	0.284467	PREDICTED_uncharacterized protein LOC107808191
XP_016495160.1	1610.17	1960.57	1.21762	Up	0.00629926	0.284061	PREDICTED_probable glutathione S_transferase
XP_016494434.1	25617.2	31189	1.2175	Up	0.00321567	0.283925	PREDICTED_chlorophyll a_b binding protein 8_chloroplastic
XP_016495434.1	3329.57	4052.07	1.217	Up	0.000914878	0.283323	PREDICTED_V_type proton ATPase subunit F
XP_016487884.1	11.8333	14.4	1.2169	Up	0.322408	0.283212	PREDICTED_uncharacterized protein LOC107807943
XP_016511879.1	470.567	572.6	1.21683	Up	0.00495374	0.283129	PREDICTED_probable protein phosphatase 2C 10 isoform X1
XP_016512768.1	54.7	66.5333	1.21633	Up	0.0483714	0.282536	PREDICTED_nectarin_1_like
XP_016511918.1	1476.83	1795.97	1.21609	Up	0.00729422	0.282254	PREDICTED_quinone oxidoreductase PIG3_like
XP_016448666.1	250.9	305.067	1.21589	Up	0.0399688	0.282012	PREDICTED_enoyl_CoA delta isomerase 2_peroxisomal_like
XP_016450483.1	2781.93	3382.4	1.21585	Up	0.321637	0.281959	PREDICTED_aquaporin TIP1_1_like
XP_016505547.1	131.567	159.933	1.21561	Up	0.134218	0.281677	PREDICTED_S_norcoclaurine synthase 2_like
XP_016453877.1	2080.7	2528.97	1.21544	Up	0.0029789	0.281479	PREDICTED_peroxiredoxin Q_chloroplastic_like
XP_016436502.1	486.333	591.033	1.21528	Up	0.0705015	0.281294	PREDICTED_activating signal cointegrator 1_like
XP_016451661.1	492.467	598.467	1.21524	Up	0.0315643	0.281245	PREDICTED_FAD_dependent urate hydroxylase_like
XP_016465590.1	1506.07	1830.13	1.21517	Up	0.0153483	0.281163	PREDICTED_aldose 1_epimerase_like
XP_016484470.1	461.933	561.2	1.21489	Up	0.0175706	0.28083	PREDICTED_T_complex protein 1 subunit beta_like
XP_016498268.1	117.867	143.167	1.21465	Up	0.0472996	0.28054	PREDICTED_peroxidase P7_like
XP_016443486.1	345.133	419.2	1.2146	Up	0.00786263	0.280485	PREDICTED_COP9 signalosome complex subunit 8_like isoform X1
XP_016483677.1	361.967	439.633	1.21457	Up	0.00111703	0.280444	PREDICTED_uncharacterized protein LOC107804315
XP_016489306.1	379.4	460.5	1.21376	Up	0.0482338	0.279481	PREDICTED_multiple inositol polyphosphate phosphatase 1_like
XP_016504785.1	388.033	470.967	1.21373	Up	0.106723	0.279444	PREDICTED_protein EXORDIUM_like
XP_016448077.1	133.833	162.433	1.2137	Up	0.0689083	0.27941	PREDICTED_3_dehydroquinate synthase homolog_partial
XP_016463793.1	14797.4	17958.7	1.21364	Up	0.00227061	0.279342	PREDICTED_peptidyl_prolyl cis_trans isomerase CYP38_chloroplastic
XP_016453528.1	587.667	713.133	1.2135	Up	0.092743	0.279174	PREDICTED_cytochrome b_c1 complex subunit Rieske_3_mitochondrial
XP_016503951.1	502.7	609.933	1.21331	Up	0.340117	0.278954	PREDICTED_PI_PLC X domain_containing protein At5g67130_like
XP_016469176.1	249.6	302.833	1.21327	Up	0.158148	0.278906	PREDICTED_ferredoxin_root R_B2_like
XP_016497464.1	1151.8	1397.43	1.21326	Up	0.0870152	0.278889	PREDICTED_aldehyde dehydrogenase family 7 member B4_like isoform X1
XP_016446399.1	221.6	268.833	1.21315	Up	0.0661028	0.278754	PREDICTED_V_type proton ATPase subunit B 2_like
XP_016505043.1	971.2	1177.87	1.2128	Up	0.011732	0.278336	PREDICTED_peptidyl_prolyl cis_trans isomerase FKBP20_2_chloroplastic_like
XP_016481170.1	382.233	463.5	1.21261	Up	0.0683636	0.278116	PREDICTED_vesicle_associated membrane protein 711_like
XP_016443920.1	2696.7	3269.17	1.21228	Up	0.0120277	0.277728	PREDICTED_+_neomenthol dehydrogenase_like
XP_016476164.1	1308.8	1586.5	1.21218	Up	0.0335077	0.277603	PREDICTED_uncharacterized protein LOC107797753
XP_016482874.1	1472.3	1784.53	1.21207	Up	0.031112	0.277475	PREDICTED_low_temperature_induced cysteine proteinase_like
XP_016494592.1	1319.37	1598.53	1.21159	Up	0.0157794	0.276903	PREDICTED_tubulin beta chain
XP_016458008.1	493.3	597.633	1.2115	Up	0.0150725	0.276795	PREDICTED_palmitoyl_protein thioesterase 1_like_partial
XP_016435454.1	456.133	552.5	1.21127	Up	0.0368338	0.276519	PREDICTED_universal stress protein A_like protein isoform X1
XP_016461079.1	205.767	249.1	1.21059	Up	0.0902324	0.275716	PREDICTED_BTB_POZ domain_containing protein At3g09030_like
XP_016437434.1	2422.67	2931.93	1.21021	Up	0.00453594	0.275256	PREDICTED_annexin D2_like
XP_016473443.1	1303.93	1577.57	1.20985	Up	0.0252127	0.274831	PREDICTED_WPP domain_interacting tail_anchored protein 1_like
XP_016469762.1	2624.13	3173.63	1.2094	Up	0.189429	0.274294	PREDICTED_aquaporin PIP2_7_like
XP_016512626.1	316.833	383.033	1.20894	Up	0.00533796	0.273746	PREDICTED_probable plastid_lipid_associated protein 13_chloroplastic
XP_016479763.1	1296.63	1567.53	1.20893	Up	0.0174318	0.273726	PREDICTED_acetylajmalan esterase_like
XP_016506587.1	1800.6	2176.57	1.2088	Up	0.011754	0.273576	PREDICTED_protein usf_like
XP_016475602.1	799.9	966.8	1.20865	Up	0.0434927	0.273398	PREDICTED_bark storage protein A_like isoform X1
XP_016457569.1	336.033	406.1	1.20851	Up	0.0298848	0.273231	PREDICTED_3_methyl_2_oxobutanoate hydroxymethyltransferase 1_mitochondrial_like
XP_016439345.1	674.6	814.967	1.20807	Up	0.0293371	0.272709	PREDICTED_thylakoid lumenal 15 kDa protein 1_chloroplastic_like
XP_016444062.1	1694.5	2046.13	1.20751	Up	0.0093376	0.272041	PREDICTED_putative lactoylglutathione lyase isoform X1
XP_016495004.1	327.967	395.967	1.20734	Up	0.0124655	0.27183	PREDICTED_GTP_binding protein SAR1A
XP_016514645.1	163.367	197.233	1.2073	Up	0.0159885	0.27179	PREDICTED_protein fluG_like_partial
XP_016463654.1	378.733	457.233	1.20727	Up	0.0629894	0.271748	PREDICTED_40S ribosomal protein S4_like
XP_016466421.1	165.633	199.8	1.20628	Up	0.0284655	0.270564	PREDICTED_uncharacterized protein LOC107789161 isoform X2
XP_016499799.1	740.8	893.533	1.20617	Up	0.0600755	0.270437	PREDICTED_SAL1 phosphatase_like
XP_016454899.1	446.267	538.267	1.20615	Up	0.0175969	0.270415	PREDICTED_probable calcium_binding protein CML49
XP_016444790.1	395.933	477.5	1.20601	Up	0.000177095	0.270243	PREDICTED_persulfide dioxygenase ETHE1 homolog_mitochondrial_like
XP_016474432.1	813	980.433	1.20595	Up	0.21535	0.270164	PREDICTED_dynamin_2A_like
XP_016496277.1	357.4	430.9	1.20565	Up	0.0314663	0.269813	PREDICTED_bifunctional purple acid phosphatase 26_like
XP_016478266.1	1751.77	2111.93	1.2056	Up	0.00504016	0.269754	PREDICTED_6_7_dimethyl_8_ribityllumazine synthase_chloroplastic_like
XP_016441935.1	511	616.033	1.20554	Up	0.00133633	0.269685	PREDICTED_guanosine nucleotide diphosphate dissociation inhibitor 2
XP_016500075.1	95.6	115.2	1.20502	Up	0.19944	0.269058	PREDICTED_vesicle transport v_SNARE 13_like
XP_016432586.1	287.433	346.3	1.2048	Up	0.0203752	0.268795	PREDICTED_uncharacterized protein LOC107759217
XP_016482023.1	2657.13	3201.3	1.20479	Up	0.0105838	0.268787	PREDICTED_subtilisin_like protease SBT1_9
XP_016488837.1	1045.77	1259.83	1.2047	Up	0.104284	0.268672	PREDICTED_probable alpha_alpha_trehalose_phosphate synthase UDP_forming 7 isoform X1
XP_016450646.1	1053.13	1268.57	1.20456	Up	0.0433395	0.268511	PREDICTED_D_xylose_proton symporter_like 3_chloroplastic isoform X1
XP_016459860.1	2725.97	3283.27	1.20444	Up	0.00401856	0.268364	PREDICTED_serine carboxypeptidase_like 51
XP_016500777.1	242.667	292.2	1.20412	Up	0.0266309	0.26798	PREDICTED_protein N_terminal asparagine amidohydrolase_like
XP_016487695.1	219.2	263.933	1.20408	Up	0.0746617	0.267926	PREDICTED_probable 3_hydroxyisobutyrate dehydrogenase_like 2_mitochondrial
XP_016502881.1	113.733	136.933	1.20399	Up	0.390239	0.267819	PREDICTED_wound_induced proteinase inhibitor 2_like isoform X1
XP_016473689.1	123.767	149	1.20388	Up	0.151171	0.26769	PREDICTED_non_specific lipid transfer protein GPI_anchored 2_like
XP_016446975.1	549.633	661.3	1.20317	Up	0.116737	0.266835	PREDICTED_auxin_induced protein PCNT115_like
XP_016512961.1	579.133	696.767	1.20312	Up	0.0126199	0.26678	PREDICTED_phosphoenolpyruvate carboxylase
XP_016490385.1	1667.63	2006.23	1.20304	Up	0.00577497	0.266687	PREDICTED_zingipain_2_like
XP_016471938.1	1795.93	2160.57	1.20303	Up	0.019947	0.266676	PREDICTED_1_2_dihydroxy_3_keto_5_methylthiopentene dioxygenase 1_like
XP_016487444.1	10732.9	12909.9	1.20283	Up	0.0725151	0.266433	PREDICTED_non_specific lipid_transfer protein 1_like
XP_016513272.1	631.8	759.9	1.20275	Up	0.0490556	0.266342	PREDICTED_nicotinamidase 2_like isoform X1
XP_016446860.1	126.6	152.267	1.20274	Up	0.0415289	0.266323	PREDICTED_surfeit locus protein 1_like
XP_016502214.1	1640.6	1973.07	1.20265	Up	0.0299722	0.266216	PREDICTED_phospholipase D alpha 1_like
XP_016466064.1	81.9667	98.5667	1.20252	Up	0.101803	0.266063	PREDICTED_cucumber peeling cupredoxin_like
XP_016497542.1	990.8	1191.2	1.20226	Up	0.0104085	0.26575	PREDICTED_probable glutathione S_transferase
XP_016468027.1	155.5	186.933	1.20214	Up	0.514804	0.265609	PREDICTED_uncharacterized protein LOC107790586
XP_016488908.1	846.4	1017.4	1.20203	Up	0.0701289	0.265475	PREDICTED_probable 3_hydroxyisobutyrate dehydrogenase_like 1_mitochondrial
XP_016509479.1	97.7	117.4	1.20164	Up	0.00356876	0.265002	PREDICTED_proteasome subunit beta type_3_A_like_partial
XP_016432626.1	200.4	240.733	1.20126	Up	0.0280345	0.264553	PREDICTED_haloacid dehalogenase_like hydrolase domain_containing protein 3
XP_016509210.1	5595.83	6720.27	1.20094	Up	0.00927542	0.264165	PREDICTED_probable caffeoyl_CoA O_methyltransferase At4g26220
XP_016439000.1	1639.67	1969	1.20085	Up	0.0437701	0.264061	PREDICTED_uncharacterized protein LOC107764936 isoform X1
XP_016458616.1	1311.07	1574.37	1.20083	Up	0.0279613	0.264031	PREDICTED_hypersensitive_induced response protein 2
XP_016462983.1	343.633	412.533	1.2005	Up	0.0846997	0.263641	PREDICTED_probable pectinesterase_pectinesterase inhibitor 12
XP_016503567.1	386.1	463.467	1.20038	Up	0.000564705	0.263491	PREDICTED_50S ribosomal protein L17_chloroplastic
XP_016452666.1	2278.4	2734.67	1.20026	Up	0.02814	0.263344	PREDICTED_protease Do_like 5_chloroplastic
XP_016468964.1	812.567	975.267	1.20023	Up	0.0318886	0.263311	PREDICTED_rapid alkalinization factor_like
XP_016470944.1	215.8	259	1.20019	Up	0.168367	0.263257	PREDICTED_acyl_coenzyme A thioesterase 9_mitochondrial_like isoform X1
XP_016483628.1	217.7	261.2	1.19982	Up	0.0496767	0.262813	PREDICTED_polyubiquitin_like
XP_016463020.1	6089.3	7303.5	1.1994	Up	0.14866	0.262312	PREDICTED_mulatexin_like
XP_016433881.1	91.5333	109.767	1.1992	Up	0.0196015	0.262071	PREDICTED_protein phosphatase 2C 57_like
XP_016475755.1	102.433	122.833	1.19915	Up	0.0211171	0.262017	PREDICTED_CASP_like protein 2A1 isoform X1
XP_016502529.1	338.133	405.4	1.19894	Up	0.00185202	0.261754	PREDICTED_LOW QUALITY PROTEIN_beta_hexosaminidase 2_like_partial
XP_016484420.1	541.833	649.5	1.19871	Up	0.00787107	0.26148	PREDICTED_sugar transporter ERD6_like 4
XP_016436296.1	398.533	477.7	1.19865	Up	0.050549	0.261404	PREDICTED_carboxyl_terminal_processing peptidase 2_chloroplastic_like
XP_016455667.1	552.7	662.467	1.1986	Up	0.123643	0.261351	PREDICTED_probable glutathione S_transferase
XP_016469473.1	397.067	475.867	1.19846	Up	0.0337122	0.261176	PREDICTED_3_hydroxyisobutyryl_CoA hydrolase_like protein 3_mitochondrial
XP_016469670.1	171.567	205.467	1.19759	Up	0.0778984	0.260135	PREDICTED_transaldolase_like
XP_016449639.1	2023.77	2423.43	1.19749	Up	0.130098	0.260009	PREDICTED_beta_glucosidase BoGH3B_like
XP_016474422.1	355.667	425.9	1.19747	Up	0.178564	0.259989	PREDICTED_TBCC domain_containing protein 1_like
XP_016487507.1	3653.17	4374.33	1.19741	Up	0.0270321	0.259916	PREDICTED_basic endochitinase isoform X1
XP_016437451.1	637.067	762.7	1.19721	Up	0.151662	0.259671	PREDICTED_uncharacterized membrane protein YMR155W_like
XP_016441258.1	380.667	455.633	1.19694	Up	0.00874515	0.259345	PREDICTED_mechanosensitive ion channel protein 1_mitochondrial_like
XP_016496324.1	333.467	399.133	1.19692	Up	0.0515347	0.259328	PREDICTED_alpha_xylosidase 1_like
XP_016467510.1	1188.33	1422.23	1.19683	Up	0.0137612	0.259219	PREDICTED_uncharacterized protein LOC107790120 isoform X1
XP_016482272.1	1720.43	2058.87	1.19671	Up	0.00253722	0.259078	PREDICTED_beta_hexosaminidase 2_like
XP_016435289.1	2691.57	3220.83	1.19664	Up	0.0242543	0.258988	PREDICTED_uncharacterized aarF domain_containing protein kinase At5g05200_chloroplastic_like
XP_016497314.1	959.033	1146.87	1.19586	Up	0.331822	0.258045	PREDICTED_serine_arginine_rich SC35_like splicing factor SCL33
XP_016434404.1	2828.63	3382.37	1.19576	Up	0.00340932	0.257928	PREDICTED_probable plastid_lipid_associated protein 13_chloroplastic
XP_016465882.1	12789.3	15288.4	1.19541	Up	0.00407333	0.257504	PREDICTED_alpha_mannosidase_like
XP_016516079.1	1434.43	1714.57	1.19529	Up	0.0144442	0.257363	PREDICTED_thioredoxin reductase NTRB_like
XP_016464039.1	185.1	221.2	1.19503	Up	0.0714903	0.257046	PREDICTED_uncharacterized protein LOC107787035
XP_016494878.1	329.233	393.367	1.1948	Up	0.341114	0.256764	PREDICTED_trafficking protein particle complex subunit 13_like
XP_016506602.1	828.6	989.9	1.19467	Up	0.00261922	0.256607	PREDICTED_2_hydroxyisoflavanone dehydratase_like
XP_016438641.1	2961.87	3538.37	1.19464	Up	0.00923138	0.256577	PREDICTED_lactoylglutathione lyase_like
XP_016470651.1	492.8	588.2	1.19359	Up	0.218721	0.255305	PREDICTED_uncharacterized protein LOC107792904
XP_016514405.1	604.533	721.533	1.19354	Up	0.00155541	0.255244	PREDICTED_methionyl_tRNA formyltransferase_like isoform X1
XP_016482795.1	1791.83	2138.1	1.19325	Up	0.0108524	0.254893	PREDICTED_superoxide dismutase Mn_mitochondrial_like
XP_016457016.1	199.5	238	1.19298	Up	0.10722	0.254573	PREDICTED_protein FATTY ACID EXPORT 1_chloroplastic_like
XP_016486632.1	2022.13	2412.07	1.19283	Up	0.0131201	0.254392	PREDICTED_probable plastid_lipid_associated protein 4_chloroplastic
XP_016461728.1	280.633	334.733	1.19278	Up	0.0160832	0.254326	PREDICTED_UPF0481 protein At3g47200_like
XP_016453689.1	437.167	521.4	1.19268	Up	0.075612	0.254207	PREDICTED_single_stranded DNA_binding protein WHY1_chloroplastic_like
XP_016491566.1	1970.43	2349.17	1.19221	Up	0.0126619	0.253636	PREDICTED_uncharacterized protein LOC107811196
XP_016437606.1	220.567	262.933	1.19208	Up	0.0832158	0.253482	PREDICTED_uncharacterized protein LOC107763626
XP_016491988.1	149.8	178.567	1.19203	Up	0.0841235	0.253425	PREDICTED_protein PLANT CADMIUM RESISTANCE 2_like
XP_016485149.1	2742.27	3267.53	1.19154	Up	0.0167082	0.252833	PREDICTED_uncharacterized protein At4g14100_like
XP_016512614.1	2301.27	2741.83	1.19145	Up	0.00342228	0.252713	PREDICTED_beta_fructofuranosidase_insoluble isoenzyme CWINV1_like
XP_016504472.1	196.967	234.667	1.1914	Up	0.161061	0.252661	PREDICTED_uncharacterized protein LOC107822436
XP_016443791.1	2866.3	3414.1	1.19112	Up	0.0120725	0.252316	PREDICTED_cytochrome c6_chloroplastic_like isoform X1
XP_016462737.1	174.767	208.133	1.19092	Up	0.00284359	0.252078	PREDICTED_protein tas_like
XP_016444294.1	79.8333	95.0667	1.19081	Up	0.0611127	0.251948	PREDICTED_uncharacterized isomerase BH0283_like
XP_016447937.1	155.3	184.867	1.19038	Up	0.0102525	0.251427	PREDICTED_8_hydroxygeraniol dehydrogenase_like
XP_016462195.1	209.2	249	1.19025	Up	0.24213	0.251263	PREDICTED_uncharacterized protein LOC107785407 isoform X1
XP_016446668.1	37.3667	44.4667	1.19001	Up	0.0477913	0.250972	PREDICTED_vesicle transport v_SNARE 12_like
XP_016438315.1	158.467	188.567	1.18995	Up	0.282305	0.250895	PREDICTED_heat shock 70 kDa protein_mitochondrial_like
XP_016514330.1	1721.03	2047.7	1.18981	Up	0.0164444	0.250729	PREDICTED_serine carboxypeptidase II_2_like
XP_016499230.1	626.333	745.2	1.18978	Up	0.00213531	0.250697	PREDICTED_phenylalanine__tRNA ligase_chloroplastic_mitochondrial_like
XP_016458962.1	221.633	263.667	1.18965	Up	0.027059	0.25054	PREDICTED_stomatin_like protein 2_mitochondrial
XP_016512641.1	412.533	490.767	1.18964	Up	0.0793196	0.250527	PREDICTED_uncharacterized protein LOC107829690
XP_016455457.1	955.267	1135.87	1.18906	Up	0.0154573	0.249818	PREDICTED_histidinol dehydrogenase_chloroplastic_like isoform X1
XP_016474246.1	1413.37	1680.5	1.189	Up	0.0463913	0.249755	PREDICTED_dirigent protein 22_like
XP_016447377.1	2756.33	3277.07	1.18892	Up	0.0208664	0.249655	PREDICTED_probable glutathione S_transferase isoform X1
XP_016466568.1	307.567	365.633	1.18879	Up	0.012916	0.249498	PREDICTED_GDSL esterase_lipase At1g28610_like
XP_016475961.1	281.6	334.733	1.18868	Up	0.279944	0.249365	PREDICTED_UPF0587 protein C1orf123 homolog
XP_016444881.1	965.533	1147.53	1.1885	Up	0.0139608	0.249138	PREDICTED_eukaryotic translation initiation factor_like
XP_016444137.1	188.633	224.167	1.18837	Up	0.00218807	0.248987	PREDICTED_S_coclaurine N_methyltransferase_like
XP_016437503.1	659.233	783.4	1.18835	Up	0.0123062	0.24896	PREDICTED_pto_interacting protein 1
XP_016500585.1	462.3	549.3	1.18819	Up	0.0480812	0.248765	PREDICTED_uncharacterized protein LOC107819024
XP_016463598.1	183.9	218.5	1.18815	Up	0.154408	0.248712	PREDICTED_WD repeat_containing protein 89 homolog
XP_016506413.1	87	103.367	1.18812	Up	0.163583	0.248684	PREDICTED_uncharacterized protein LOC107824183
XP_016499040.1	807.9	959.767	1.18798	Up	0.0959688	0.248507	PREDICTED_uncharacterized protein LOC107817686
XP_016464299.1	187.333	222.533	1.1879	Up	0.00369246	0.248414	PREDICTED_psbP domain_containing protein 4_chloroplastic_like
XP_016513880.1	213.033	253.033	1.18776	Up	0.047621	0.248248	PREDICTED_flowering locus K homology domain_like isoform X1
XP_016463131.1	188.767	224.167	1.18753	Up	0.208783	0.247968	PREDICTED_RPM1_interacting protein 4_like isoform X1
XP_016439265.1	621.233	737.667	1.18742	Up	0.0171817	0.247834	PREDICTED_REF_SRPP_like protein At1g67360
XP_016483519.1	594.067	705.3	1.18724	Up	0.188876	0.247612	PREDICTED_uncharacterized GPI_anchored protein At5g19250_like
XP_016468071.1	195.133	231.667	1.18722	Up	0.0291801	0.24759	PREDICTED_sodium_dependent phosphate transport protein 1_chloroplastic_like
XP_016471849.1	457.567	543.2	1.18715	Up	0.035828	0.247502	PREDICTED_uncharacterized protein At4g14100_like
XP_016468858.1	376	446.367	1.18715	Up	0.0186629	0.247497	PREDICTED_6_phosphogluconate dehydrogenase_decarboxylating 2_chloroplastic_like
XP_016457464.1	1048.13	1244.07	1.18694	Up	0.00439711	0.247242	PREDICTED_serine carboxypeptidase_like 25 isoform X1
XP_016493273.1	609.667	723.567	1.18682	Up	0.0462168	0.247105	PREDICTED_acid phosphatase 1_like
XP_016474934.1	58	68.8	1.18621	Up	0.0316983	0.246356	PREDICTED_heat shock 70 kDa protein
XP_016480494.1	2913.5	3455.83	1.18614	Up	0.0248239	0.24628	PREDICTED_protein_ribulosamine 3_kinase_chloroplastic isoform X1
XP_016442085.1	169.433	200.933	1.18591	Up	0.134043	0.245999	PREDICTED_BI1_like protein
XP_016512999.1	127.1	150.667	1.18542	Up	0.0403425	0.245396	PREDICTED_long chain acyl_CoA synthetase 8_like
XP_016499760.1	116.567	138.167	1.1853	Up	0.0855089	0.245254	PREDICTED_epidermal growth factor receptor substrate 15_like 1
XP_016467735.1	529.167	627.1	1.18507	Up	0.0447395	0.244973	PREDICTED_adenosine kinase 2_like
XP_016472440.1	144.133	170.767	1.18478	Up	0.14284	0.244622	PREDICTED_thiosulfate sulfurtransferase 16_chloroplastic_like
XP_016433016.1	962.567	1140.27	1.18461	Up	0.0969024	0.244413	PREDICTED_aconitate hydratase_cytoplasmic_like
XP_016466627.1	9043.67	10712.7	1.18456	Up	0.0504555	0.244347	PREDICTED_polyphenol oxidase E_chloroplastic_like isoform X1
XP_016515937.1	389.967	461.933	1.18455	Up	0.0476332	0.244334	PREDICTED_tryptophan__tRNA ligase_cytoplasmic_like_partial
XP_016499504.1	5725.47	6781.5	1.18444	Up	0.00990749	0.244211	PREDICTED_chlorophyll a_b binding protein CP26_chloroplastic_like
XP_016477464.1	190.133	225.2	1.18443	Up	0.0206548	0.244195	PREDICTED_pectin acetylesterase 9_like
XP_016493958.1	3920.53	4643.13	1.18431	Up	0.000273592	0.244049	PREDICTED_subtilisin_like protease SBT1_4_partial
XP_016478040.1	1790.9	2120.9	1.18426	Up	0.00416612	0.243992	PREDICTED_CASP_like protein 4D2
XP_016475592.1	1001.67	1186.13	1.18416	Up	0.0160775	0.243864	PREDICTED_aldehyde dehydrogenase family 2 member B4_mitochondrial_like isoform X1
XP_016471702.1	943.767	1117.47	1.18405	Up	0.0247148	0.24373	PREDICTED_zinc finger CCCH domain_containing protein 14_like
XP_016501823.1	1942.3	2299.4	1.18385	Up	0.00653882	0.243491	PREDICTED_UDP_glucuronic acid decarboxylase 5_like
XP_016475764.1	734.433	869.4	1.18377	Up	0.0491311	0.243389	PREDICTED_adrenodoxin_like protein 2_mitochondrial isoform X2
XP_016462956.1	307.733	364.267	1.18371	Up	0.0948291	0.243314	PREDICTED_uncharacterized protein LOC107786033
XP_016485588.1	607.2	718.667	1.18357	Up	0.0103057	0.243151	PREDICTED_gamma_glutamyl hydrolase 2_like_partial
XP_016479585.1	185	218.933	1.18342	Up	0.00535323	0.242966	PREDICTED_serine_threonine_protein phosphatase BSL1_like isoform X1
XP_016468159.1	348.667	412.6	1.18337	Up	0.0129884	0.242895	PREDICTED_heat shock 70 kDa protein 15_like
XP_016442057.1	2478.27	2932.53	1.1833	Up	0.191103	0.242816	PREDICTED_pectin acetylesterase 8_like
XP_016499067.1	918.233	1086.53	1.18329	Up	0.00751688	0.2428	PREDICTED_serine carboxypeptidase_like 18 isoform X1
XP_016450067.1	990.6	1172.07	1.18319	Up	0.0228102	0.24268	PREDICTED_2_alkenal reductase NADP+_dependent_like
XP_016449747.1	887.333	1049.87	1.18317	Up	0.0033177	0.242658	PREDICTED_zingipain_2_like
XP_016466957.1	68.3333	80.8333	1.18293	Up	0.0307558	0.242361	PREDICTED_mitochondrial outer membrane protein porin of 36 kDa_like
XP_016485705.1	4232.2	5006.33	1.18292	Up	0.0102471	0.242347	PREDICTED_uncharacterized protein LOC107806105
XP_016455133.1	54.1667	64.0667	1.18277	Up	0.155019	0.242169	PREDICTED_citrate synthase_mitochondrial_like
XP_016443747.1	1103.1	1304.63	1.1827	Up	0.052736	0.242081	PREDICTED_20 kDa chaperonin_chloroplastic_like
XP_016515577.1	2200.6	2602.2	1.1825	Up	0.000460347	0.241835	PREDICTED_peptidyl_prolyl cis_trans isomerase CYP20_1_like
XP_016455954.1	1034.9	1223.73	1.18247	Up	0.0104316	0.241798	PREDICTED_phospholipase D alpha 1_like
XP_016506148.1	1555.83	1839.17	1.18211	Up	0.0419849	0.241365	PREDICTED_probable glutathione S_transferase
XP_016509022.1	410.1	484.767	1.18207	Up	0.00315479	0.241315	PREDICTED_WPP domain_interacting protein 1_like
XP_016483263.1	460.567	544.4	1.18202	Up	0.00407176	0.241257	PREDICTED_probable LRR receptor_like serine_threonine_protein kinase At1g06840 isoform X1
XP_016445534.1	1766.43	2087.73	1.18189	Up	0.0410783	0.241098	PREDICTED_LOW QUALITY PROTEIN_homogentisate 1_2_dioxygenase_like
XP_016463954.1	165.833	195.967	1.18171	Up	0.0615537	0.240874	PREDICTED_ornithine carbamoyltransferase_chloroplastic_like
XP_016505266.1	2466.53	2914.6	1.18166	Up	0.0797126	0.240813	PREDICTED_probable aldo_keto reductase 2
XP_016482394.1	441.767	521.9	1.18139	Up	0.327304	0.240489	PREDICTED_proteasome subunit beta type_6_like
XP_016446541.1	668.167	789.367	1.18139	Up	0.0109916	0.240488	PREDICTED_beta carbonic anhydrase 5_chloroplastic_like isoform X1
XP_016471537.1	1162.9	1373.7	1.18127	Up	0.0362704	0.24034	PREDICTED_uncharacterized protein LOC107793656
XP_016488822.1	333.767	394.267	1.18126	Up	0.18405	0.240332	PREDICTED_pathogenesis_related protein 1C_like
XP_016497116.1	1704.17	2012.57	1.18097	Up	0.0867297	0.23997	PREDICTED_leucine_rich repeat extensin_like protein 3
XP_016512184.1	497.667	587.7	1.18091	Up	0.0218564	0.2399	PREDICTED_methylmalonate_semialdehyde dehydrogenase acylating_mitochondrial_like
XP_016507350.1	86.6	102.267	1.18091	Up	0.506841	0.239897	PREDICTED_urease accessory protein G_like isoform X2
XP_016503919.1	382.1	451.2	1.18084	Up	0.036953	0.239817	PREDICTED_21 kDa protein_like
XP_016459244.1	2806.17	3313.23	1.1807	Up	0.25466	0.239639	PREDICTED_lipoxygenase homology domain_containing protein 1_like
XP_016512266.1	1619.7	1912.23	1.18061	Up	0.00579521	0.239532	PREDICTED_kirola_like
XP_016460058.1	457.767	540.2	1.18008	Up	0.599288	0.238881	PREDICTED_uncharacterized hydrolase YugF_like
XP_016452220.1	755.033	890.933	1.17999	Up	0.0022669	0.238777	PREDICTED_40S ribosomal protein SA_like
XP_016444086.1	268.1	316.333	1.17991	Up	0.146534	0.238674	PREDICTED_uncharacterized membrane protein At1g75140_like
XP_016502544.1	243.9	287.767	1.17986	Up	0.223754	0.23861	PREDICTED_dnaJ homolog subfamily B member 9_like isoform X1
XP_016441914.1	4009.9	4730.83	1.17979	Up	0.0265982	0.238528	PREDICTED_photosystem I subunit O_like
XP_016452503.1	116.9	137.9	1.17964	Up	0.0435017	0.238348	PREDICTED_proteasome subunit beta type_7_A_like
XP_016474151.1	1315.7	1552.03	1.17963	Up	0.0356336	0.238329	PREDICTED_succinate dehydrogenase ubiquinone flavoprotein subunit 1_mitochondrial_like
XP_016502451.1	2106.87	2485.2	1.17957	Up	0.0350944	0.238263	PREDICTED_uncharacterized protein LOC107820649 isoform X1
XP_016475108.1	371.833	438.133	1.17831	Up	0.00677451	0.236714	PREDICTED_ribokinase_like
XP_016441590.1	239	281.567	1.1781	Up	0.013639	0.236466	PREDICTED_mannose_1_phosphate guanyltransferase alpha_like isoform X1
XP_016515336.1	4222.23	4974.17	1.17809	Up	0.0402931	0.236449	PREDICTED_histone H1_like
XP_016507178.1	319.6	376.367	1.17762	Up	0.0433174	0.235871	PREDICTED_uncharacterized protein LOC107824885
XP_016506086.1	2218.6	2612.37	1.17748	Up	0.0444964	0.235708	PREDICTED_temperature_induced lipocalin_1_like
XP_016504046.1	5584.83	6575.53	1.17739	Up	0.00203537	0.235594	PREDICTED_serine carboxypeptidase_like 20
XP_016455550.1	1197.17	1409.53	1.17739	Up	0.0105755	0.235594	PREDICTED_mitochondrial phosphate carrier protein 3_mitochondrial_like
XP_016453129.1	494.5	582.2	1.17735	Up	0.142336	0.235544	PREDICTED_dnaJ homolog subfamily B member 1_like
XP_016496308.1	10081.7	11869.5	1.17734	Up	0.140163	0.235529	PREDICTED_pectinesterase_pectinesterase inhibitor U1_like
XP_016446029.1	1115.97	1313.87	1.17734	Up	0.0180649	0.235525	PREDICTED_protein STRICTOSIDINE SYNTHASE_LIKE 6_like
XP_016501229.1	1544	1817.8	1.17733	Up	0.0440392	0.235521	PREDICTED_glutathione S_transferase T1_like
XP_016460455.1	320.767	377.6	1.17718	Up	0.00134201	0.235335	PREDICTED_aldehyde dehydrogenase family 2 member B4_mitochondrial_like isoform X1
XP_016440018.1	48.5667	57.1667	1.17708	Up	0.0934793	0.235208	PREDICTED_40S ribosomal protein S3a_like
XP_016487335.1	244.933	288.3	1.17705	Up	0.0512035	0.235182	PREDICTED_uncharacterized protein LOC107807456
XP_016505029.1	175.7	206.8	1.17701	Up	0.0939915	0.235122	PREDICTED_uncharacterized protein LOC107822957
XP_016490703.1	831.8	978.8	1.17673	Up	0.13063	0.234777	PREDICTED_membrane steroid_binding protein 2_like
XP_016492487.1	2449.03	2881.57	1.17661	Up	0.142148	0.234641	PREDICTED_beta_glucosidase 44_like
XP_016438010.1	110.1	129.533	1.17651	Up	0.0597713	0.234509	PREDICTED_probable protein S_acyltransferase 7
XP_016487682.1	362.067	425.933	1.17639	Up	0.0125939	0.234372	PREDICTED_probable 6_phosphogluconolactonase 1
XP_016458221.1	1175.2	1381.93	1.17591	Up	0.0612819	0.233782	PREDICTED_subtilisin_like protease SBT3_17
XP_016445831.1	787.633	926.033	1.17572	Up	0.0157238	0.23354	PREDICTED_mitogen_activated protein kinase kinase 5_like
XP_016442228.1	1446.2	1700.13	1.17559	Up	0.266454	0.233381	PREDICTED_pentatricopeptide repeat_containing protein At1g80880_mitochondrial_like
XP_016449885.1	2006.9	2359.23	1.17556	Up	0.026298	0.233349	PREDICTED_psbP_like protein 1_chloroplastic
XP_016492030.1	3227.17	3792.97	1.17532	Up	0.0392745	0.233059	PREDICTED_glutathione S_transferase zeta class_like
XP_016462483.1	253.367	297.733	1.17511	Up	0.0383409	0.232794	PREDICTED_uncharacterized protein LOC107785651
XP_016440193.1	248.367	291.733	1.17461	Up	0.248652	0.232179	PREDICTED_peptidyl_prolyl cis_trans isomerase FKBP16_3_chloroplastic_like
XP_016464968.1	8586.7	10080.3	1.17394	Up	0.00941482	0.231363	PREDICTED_D_3_phosphoglycerate dehydrogenase 1_chloroplastic_like
XP_016481795.1	250.467	294	1.17381	Up	0.0367818	0.231198	PREDICTED_uncharacterized protein ycf36_like
XP_016480927.1	389.5	457.1	1.17356	Up	0.00816007	0.230886	PREDICTED_auxin transport protein BIG_partial
XP_016500889.1	1259.07	1477.23	1.17328	Up	0.000246292	0.230543	PREDICTED_peptidyl_prolyl cis_trans isomerase FKBP17_2_chloroplastic_like
XP_016512564.1	119.167	139.8	1.17315	Up	0.117697	0.230384	PREDICTED_mediator of RNA polymerase II transcription subunit 20a_like isoform X1
XP_016494042.1	2849.37	3342.17	1.17295	Up	0.0122973	0.230142	PREDICTED_serine carboxypeptidase_like 20
XP_016482176.1	120.033	140.767	1.17273	Up	0.0769252	0.229871	PREDICTED_protein TOPLESS_like isoform X1
XP_016454186.1	475.7	557.867	1.17273	Up	0.0403429	0.229868	PREDICTED_protein AIG2_like
XP_016456116.1	159.1	186.567	1.17264	Up	0.0185635	0.229757	PREDICTED_pyrophosphate__fructose 6_phosphate 1_phosphotransferase subunit beta
XP_016454097.1	1965.97	2305.33	1.17262	Up	0.0154255	0.229737	PREDICTED_uncharacterized protein LOC107778361
XP_016500196.1	236.567	277.367	1.17247	Up	0.196829	0.229548	PREDICTED_uncharacterized protein LOC107818673 isoform X1
XP_016442865.1	4351.83	5102.07	1.17239	Up	0.00297026	0.229458	PREDICTED_uncharacterized protein At5g01610_like
XP_016506545.1	379.567	444.933	1.17221	Up	0.358864	0.229236	PREDICTED_copper transport protein ATX1_like isoform X1
XP_016437164.1	244.033	286	1.17197	Up	0.0353744	0.228937	PREDICTED_uncharacterized protein LOC107763210_partial
XP_016511274.1	95	111.333	1.17193	Up	0.133985	0.228886	PREDICTED_uncharacterized protein LOC107828472 isoform X1
XP_016433401.1	176.267	206.567	1.1719	Up	0.00807651	0.228848	PREDICTED_1_aminocyclopropane_1_carboxylate oxidase_like
XP_016467766.1	309.933	363.167	1.17176	Up	0.0535327	0.228674	PREDICTED_short_chain type dehydrogenase_reductase_like isoform X1
XP_016463896.1	427.633	501.067	1.17172	Up	0.275994	0.228628	PREDICTED_uncharacterized protein LOC107786895
XP_016447791.1	790.833	926.567	1.17163	Up	0.0259988	0.228521	PREDICTED_tetraspanin_8_like
XP_016465025.1	500.167	585.967	1.17154	Up	0.0496108	0.22841	PREDICTED_G_type lectin S_receptor_like serine_threonine_protein kinase At4g27290 isoform X1
XP_016490390.1	955.8	1119.7	1.17148	Up	0.0541846	0.228332	PREDICTED_glycine_rich protein 2_like_partial
XP_016436366.1	832.4	974.967	1.17127	Up	0.295514	0.228076	PREDICTED_heat shock cognate 70 kDa protein 2_like
XP_016478237.1	105.333	123.367	1.1712	Up	0.083697	0.227991	PREDICTED_pentatricopeptide repeat_containing protein At4g35850_mitochondrial_like
XP_016448147.1	1511.47	1769.87	1.17096	Up	0.0153132	0.227692	PREDICTED_hypersensitive_induced response protein 4_like_partial
XP_016499352.1	390.467	457.1	1.17065	Up	0.0265814	0.22731	PREDICTED_tripeptidyl_peptidase 2_like
XP_016462032.1	142.467	166.767	1.17057	Up	0.079286	0.227207	PREDICTED_FAD_dependent urate hydroxylase_like
XP_016448567.1	344.867	403.633	1.1704	Up	0.0825719	0.227007	PREDICTED_receptor_like protein 51_partial
XP_016514798.1	101.933	119.3	1.17037	Up	0.186312	0.226968	PREDICTED_glucose_6_phosphate 1_dehydrogenase_cytoplasmic isoform
XP_016452647.1	1533.03	1794.2	1.17036	Up	0.306564	0.226952	PREDICTED_uncharacterized protein LOC107777172
XP_016507179.1	3263.3	3818.43	1.17011	Up	0.0294003	0.226649	PREDICTED_polyphenol oxidase E_chloroplastic_like
XP_016516062.1	945.067	1105.67	1.16994	Up	0.0078041	0.226429	PREDICTED_bifunctional epoxide hydrolase 2_like
XP_016502720.1	202.633	237	1.1696	Up	0.0323936	0.226016	PREDICTED_uncharacterized protein LOC107820881
XP_016493513.1	2171.33	2539.4	1.16951	Up	0.158954	0.225906	PREDICTED_uncharacterized protein LOC107812854
XP_016452591.1	114.9	134.367	1.16942	Up	0.200708	0.225796	PREDICTED_molybdate transporter 2_like
XP_016433341.1	5983.3	6995.87	1.16923	Up	0.0511708	0.225561	PREDICTED_uncharacterized protein At4g06744_like
XP_016481160.1	609.333	712.433	1.1692	Up	0.0782179	0.225523	PREDICTED_probable glutathione S_transferase
XP_016433528.1	35.2667	41.2333	1.16919	Up	0.276575	0.225506	PREDICTED_glycine_rich RNA_binding protein GRP1A_like isoform X2
XP_016478951.1	691.533	808.333	1.1689	Up	0.0381585	0.225152	PREDICTED_nuclear transport factor 2_like
XP_016452492.1	303.033	353.867	1.16775	Up	0.188824	0.223729	PREDICTED_6_phosphogluconate dehydrogenase_decarboxylating 2_chloroplastic
XP_016487573.1	546.433	638.067	1.16769	Up	0.135263	0.223662	PREDICTED_protein transport protein Sec61 subunit alpha_like
XP_016491804.1	747.367	872.6	1.16757	Up	0.0412476	0.223504	PREDICTED_heat shock factor_binding protein 1_like
XP_016474407.1	554.467	647.3	1.16743	Up	0.0227483	0.223334	PREDICTED_actin_53_like
XP_016441654.1	408.633	477.033	1.16739	Up	0.0140852	0.223283	PREDICTED_coiled_coil domain_containing protein 18_like isoform X1
XP_016507864.1	1160.4	1354.6	1.16736	Up	0.0846747	0.223245	PREDICTED_red chlorophyll catabolite reductase_chloroplastic_like
XP_016481615.1	806.067	940.9	1.16727	Up	0.122023	0.223142	PREDICTED_CCR4_NOT transcription complex subunit 1_like
XP_016491121.1	697.5	814.033	1.16707	Up	0.0488531	0.222895	PREDICTED_proteasome subunit beta type_6_like
XP_016436284.1	456.833	533.133	1.16702	Up	0.0126278	0.222828	PREDICTED_beta_fructofuranosidase_insoluble isoenzyme 1_like
XP_016464458.1	1193.63	1392.67	1.16675	Up	0.0104144	0.22249	PREDICTED_NADP_dependent D_sorbitol_6_phosphate dehydrogenase_like
XP_016437718.1	146.9	171.367	1.16655	Up	0.00838303	0.222252	PREDICTED_caffeoylshikimate esterase_like
XP_016471279.1	113.3	132.133	1.16623	Up	0.0775328	0.221847	PREDICTED_SWI_SNF complex subunit SWI3D_like
XP_016469079.1	493.333	575.233	1.16601	Up	0.0907638	0.221585	PREDICTED_ABC transporter B family member 28_like
XP_016502823.1	1763.1	2055.63	1.16592	Up	0.276923	0.221469	PREDICTED_malate dehydrogenase_mitochondrial_like
XP_016481608.1	869.7	1013.97	1.16588	Up	0.0461847	0.22142	PREDICTED_uncharacterized protein LOC107802589
XP_016476785.1	756.367	881.467	1.1654	Up	0.174018	0.22082	PREDICTED_formamidase_like isoform X1
XP_016449031.1	823.7	959.9	1.16535	Up	0.317111	0.220765	PREDICTED_uncharacterized protein At5g39570_like
XP_016446565.1	1207.17	1406.43	1.16507	Up	0.0122212	0.220416	PREDICTED_uncharacterized protein LOC107771658 isoform X2
XP_016491700.1	1771.5	2063.23	1.16468	Up	0.068078	0.219936	PREDICTED_protein trichome birefringence_like 39
XP_016435152.1	297	345.9	1.16465	Up	0.0204421	0.219892	PREDICTED_cytochrome b5_like
XP_016494209.1	1113.4	1296.4	1.16436	Up	0.00320222	0.219539	PREDICTED_probable nucleolar protein 5_2
XP_016512809.1	65.1333	75.8333	1.16428	Up	0.0688955	0.219436	PREDICTED_serine_threonine_protein phosphatase 4 regulatory subunit 3
XP_016450104.1	95.9667	111.7	1.16395	Up	0.19829	0.219024	PREDICTED_mitochondrial import inner membrane translocase subunit TIM10_like
XP_016507140.1	214.133	249.233	1.16392	Up	0.189936	0.218988	PREDICTED_probable 2_oxoglutarate_dependent dioxygenase At3g49630
XP_016463021.1	2769.73	3223.57	1.16385	Up	0.0402698	0.218911	PREDICTED_uncharacterized protein LOC107786096
XP_016473192.1	791.733	921.433	1.16382	Up	0.0835978	0.218865	PREDICTED_probable phospholipid hydroperoxide glutathione peroxidase
XP_016442040.1	110.167	128.167	1.16339	Up	0.0798544	0.218333	PREDICTED_BRASSINOSTEROID INSENSITIVE 1_associated receptor kinase 1_like
XP_016502390.1	678.9	789.8	1.16335	Up	0.262929	0.218288	PREDICTED_linoleate 13S_lipoxygenase 2_1_chloroplastic_like_partial
XP_016492593.1	307.767	358.033	1.16333	Up	0.0728197	0.218257	PREDICTED_HIPL1 protein_like
XP_016471746.1	1020.7	1187.07	1.16299	Up	0.0841217	0.217842	PREDICTED_extensin_2_like
XP_016494859.1	299.567	348.267	1.16257	Up	0.126568	0.217315	PREDICTED_metalloendoproteinase 2_MMP_like
XP_016484230.1	9122.3	10604.8	1.16251	Up	0.0388686	0.217248	PREDICTED_serine carboxypeptidase_like 26
XP_016497946.1	351.3	408.367	1.16244	Up	0.0888387	0.217162	PREDICTED_protein BOBBER 1_like
XP_016486572.1	434.9	505.533	1.16241	Up	0.244863	0.217123	PREDICTED_uncharacterized protein LOC107806834
XP_016441431.1	498.567	579.4	1.16213	Up	0.0448074	0.216773	PREDICTED_uncharacterized protein LOC107767031
XP_016514275.1	873.3	1014.83	1.16207	Up	0.0844634	0.216694	PREDICTED_UDP_D_apiose_UDP_D_xylose synthase 2_like
XP_016433657.1	383.267	445.367	1.16203	Up	0.03701	0.216645	PREDICTED_cucumber peeling cupredoxin_like
XP_016509640.1	583.633	678.167	1.16197	Up	0.29399	0.216578	PREDICTED_putative methyltransferase DDB_G0268948
XP_016488310.1	1453.1	1688.27	1.16184	Up	0.0659549	0.216409	PREDICTED_5_nucleotidase domain_containing protein 4_like isoform X1
XP_016475371.1	194.433	225.9	1.16184	Up	0.226578	0.216409	PREDICTED_scarecrow_like transcription factor PAT1
XP_016510945.1	1287.13	1495.37	1.16178	Up	0.0547515	0.216338	PREDICTED_pathogen_related protein_like isoform X1
XP_016502242.1	849.1	986.167	1.16143	Up	0.348724	0.215897	PREDICTED_expansin_like A2
XP_016439285.1	795.333	923.6	1.16127	Up	0.00923796	0.215709	PREDICTED_clathrin light chain 2_like
XP_016461673.1	446.733	518.767	1.16124	Up	0.163482	0.215672	PREDICTED_D_xylose_proton symporter_like 3_chloroplastic
XP_016472333.1	116.6	135.4	1.16123	Up	0.145142	0.21566	PREDICTED_expansin_like B1
XP_016436672.1	4603.17	5340.87	1.16026	Up	0.023667	0.214447	PREDICTED_protein usf_like
XP_016454600.1	71.4	82.8333	1.16013	Up	0.0214589	0.214287	PREDICTED_protein ASPARTIC PROTEASE IN GUARD CELL 1_like
NP_054496.1	37781.3	43828.7	1.16006	Up	0.0810758	0.214205	photosystem I P700 chlorophyll a apoprotein A2 plastid
XP_016457147.1	2908.17	3373.4	1.15997	Up	0.07476	0.214093	PREDICTED_uncharacterized protein YciO_like
XP_016469901.1	2202.33	2554.47	1.15989	Up	0.015064	0.213989	PREDICTED_probable plastid_lipid_associated protein 4_chloroplastic
XP_016470594.1	280.667	325.467	1.15962	Up	0.154828	0.213652	PREDICTED_charged multivesicular body protein 5_like
XP_016487991.1	216.4	250.9	1.15943	Up	0.19011	0.213412	PREDICTED_GPN_loop GTPase 1_like
NP_054517.1	1197.7	1388.53	1.15933	Up	0.154362	0.213295	photosystem II protein V plastid
XP_016474172.1	163.2	189.2	1.15931	Up	0.0139651	0.213271	PREDICTED_farnesylcysteine lyase_like
XP_016463503.1	586.4	679.567	1.15888	Up	0.0214523	0.21273	PREDICTED_cellulose synthase_like protein H1
XP_016474703.1	579.967	672.1	1.15886	Up	0.0183676	0.212706	PREDICTED_alternative NADPH_ubiquinone oxidoreductase C1_chloroplastic_mitochondrial_like
XP_016469647.1	170.367	197.4	1.15868	Up	0.0874979	0.212479	PREDICTED_39S ribosomal protein L47_mitochondrial_like
XP_016454112.1	2351.73	2724.87	1.15866	Up	2.89295e-05	0.212461	PREDICTED_subtilisin_like protease SBT1_8
XP_016501001.1	338.833	392.533	1.15848	Up	0.13542	0.212239	PREDICTED_beta_glucosidase BoGH3B_like
XP_016501548.1	1530.33	1772.87	1.15848	Up	0.0697665	0.212238	PREDICTED_adenylosuccinate synthetase_chloroplastic
XP_016467633.1	626.2	725.4	1.15842	Up	0.0527228	0.212153	PREDICTED_cryptochrome_1_like isoform X2
XP_016435365.1	120.4	139.467	1.15836	Up	0.0488939	0.212085	PREDICTED_phytochromobilin_ferredoxin oxidoreductase_chloroplastic_like
XP_016513729.1	120	139	1.15833	Up	0.00972633	0.21205	PREDICTED_acid phosphatase 1_like
XP_016512292.1	786.067	910.133	1.15783	Up	0.261759	0.211426	PREDICTED_uncharacterized protein At4g13200_chloroplastic_like
XP_016488811.1	420.733	487.1	1.15774	Up	0.069094	0.211312	PREDICTED_peroxidase 12_like
XP_016456509.1	1067.5	1235.83	1.15769	Up	0.00596698	0.211248	PREDICTED_xaa_Pro dipeptidase_like
XP_016495776.1	238.5	276.1	1.15765	Up	0.0603378	0.211202	PREDICTED_dolichyl_diphosphooligosaccharide__protein glycosyltransferase subunit 1B_like
XP_016480551.1	66.8333	77.3667	1.15761	Up	0.0459516	0.211144	PREDICTED_uncharacterized protein LOC107801700
XP_016470347.1	112.4	130.1	1.15747	Up	0.304789	0.210979	PREDICTED_multiprotein_bridging factor 1b_like
XP_016491008.1	258.4	299.067	1.15738	Up	0.0956617	0.210861	PREDICTED_39S ribosomal protein L47_mitochondrial_like
XP_016457903.1	115.433	133.567	1.15709	Up	0.0805804	0.2105	PREDICTED_uncharacterized protein LOC107781681 isoform X1
XP_016443569.1	2571.03	2974.6	1.15697	Up	0.023621	0.210347	PREDICTED_photosystem I reaction center subunit psaK_chloroplastic_like
XP_016435314.1	1405.13	1625.6	1.1569	Up	0.130568	0.210265	PREDICTED_SNF1_related protein kinase regulatory subunit gamma_1_like
XP_016459528.1	94.4333	109.233	1.15672	Up	0.0759112	0.210045	PREDICTED_transcription factor Pur_alpha 1_like isoform X2
XP_016433716.1	2645.27	3059.37	1.15654	Up	0.000786551	0.20982	PREDICTED_fructose_1_6_bisphosphatase class 1_like
XP_016461052.1	459.733	531.667	1.15647	Up	0.164907	0.209725	PREDICTED_expansin_like A2
XP_016462533.1	269.7	311.867	1.15635	Up	0.111367	0.209574	PREDICTED_zinc finger CCCH domain_containing protein 19_like
XP_016511205.1	649.4	750.733	1.15604	Up	0.101899	0.209193	PREDICTED_chaperone protein DnaJ_like
XP_016455055.1	141.667	163.733	1.15576	Up	0.038235	0.208848	PREDICTED_protein YIF1B_like
XP_016480740.1	1685.77	1948.17	1.15566	Up	0.00490222	0.208712	PREDICTED_translation initiation factor IF_2_like
XP_016496931.1	154.867	178.967	1.15562	Up	0.205565	0.208664	PREDICTED_succinate dehydrogenase subunit 6_mitochondrial_like
XP_016485447.1	109.633	126.667	1.15537	Up	0.253339	0.20835	PREDICTED_uncharacterized protein LOC107805865
XP_016511612.1	653	754.433	1.15533	Up	0.00843634	0.20831	PREDICTED_sporulation protein RMD1_like
XP_016467562.1	193.8	223.9	1.15531	Up	0.0680127	0.208286	PREDICTED_lysine histidine transporter 1_like
XP_016512226.1	602.267	695.267	1.15442	Up	0.0425217	0.207164	PREDICTED_uncharacterized protein LOC107829267
XP_016485642.1	359.633	415.1	1.15423	Up	0.0149814	0.206932	PREDICTED_uncharacterized protein LOC107806046 isoform X1
XP_016499514.1	459.4	530.233	1.15419	Up	0.0614374	0.206877	PREDICTED_cyprosin_like
XP_016465109.1	1763.17	2034.87	1.1541	Up	0.00810369	0.206765	PREDICTED_2_Cys peroxiredoxin BAS1_chloroplastic_like
XP_016449373.1	116	133.833	1.15374	Up	0.454563	0.206313	PREDICTED_epimerase family protein SDR39U1 homolog_chloroplastic_like
XP_016490154.1	996.633	1149.77	1.15365	Up	0.00456545	0.206206	PREDICTED_heme_binding_like protein At3g10130_chloroplastic
XP_016504102.1	1103.47	1272.97	1.15361	Up	0.0215908	0.206152	PREDICTED_serine carboxypeptidase_like 27
XP_016491636.1	1587.7	1831.33	1.15345	Up	0.136649	0.205956	PREDICTED_putative lipid_binding protein At4g00165
XP_016435113.1	176.667	203.767	1.1534	Up	0.0242361	0.205888	PREDICTED_uncharacterized protein LOC107761402 isoform X1
XP_016497975.1	7874.27	9080.27	1.15316	Up	0.00998313	0.205589	PREDICTED_beta_xylosidase_alpha_L_arabinofuranosidase 2_like
XP_016511944.1	3205	3695.7	1.1531	Up	0.0447747	0.205523	PREDICTED_lipoxygenase 6_chloroplastic_like isoform X2
XP_016438614.1	1131.13	1303.87	1.15271	Up	0.00809678	0.205027	PREDICTED_macrophage migration inhibitory factor homolog
XP_016486388.1	2396.77	2762.77	1.15271	Up	0.0111891	0.205024	PREDICTED_E3 ubiquitin_protein ligase UPL2_like
XP_016437130.1	426.3	491.333	1.15255	Up	0.118787	0.204833	PREDICTED_probable L_type lectin_domain containing receptor kinase S_5
XP_016515241.1	212.2	244.533	1.15237	Up	0.00746721	0.204606	PREDICTED_dihydroneopterin aldolase 2_like isoform X1
XP_016453289.1	433.2	499.033	1.15197	Up	0.0794714	0.204103	PREDICTED_NADH dehydrogenase ubiquinone iron_sulfur protein 6_mitochondrial_like
XP_016468718.1	211.1	243.133	1.15174	Up	0.132767	0.203821	PREDICTED_kinesin_like protein KCA2
XP_016445844.1	1580.17	1819.93	1.15174	Up	0.0290141	0.203809	PREDICTED_hypersensitive_induced response protein 1_like isoform X1
XP_016453381.1	192.667	221.9	1.15173	Up	0.00176983	0.203803	PREDICTED_glucan endo_1_3_beta_glucosidase
XP_016468297.1	253.2	291.6	1.15166	Up	0.10127	0.203713	PREDICTED_coiled_coil domain_containing protein 124_like
XP_016494653.1	2131.77	2454.9	1.15158	Up	0.0755126	0.203615	PREDICTED_alpha_dioxygenase 1_like
XP_016467223.1	160.967	185.333	1.15138	Up	0.203551	0.20336	PREDICTED_probable leucine_rich repeat receptor_like protein kinase At5g49770_partial
XP_016457962.1	230.867	265.767	1.15117	Up	0.159609	0.2031	PREDICTED_VAMP_like protein YKT61_partial
XP_016513432.1	1268.2	1459.73	1.15103	Up	0.0832538	0.202923	PREDICTED_alpha_galactosidase_like
XP_016448663.1	2896.5	3333.33	1.15081	Up	0.00780646	0.202655	PREDICTED_protein tas_like
XP_016464307.1	444.267	511.267	1.15081	Up	0.0736313	0.20265	PREDICTED_putative L_ascorbate peroxidase 6
XP_016515776.1	1228.4	1413.3	1.15052	Up	0.17102	0.202287	PREDICTED_mitochondrial outer membrane import complex protein METAXIN_like
XP_016492396.1	411.433	473.3	1.15037	Up	0.0594846	0.202096	PREDICTED_probable polygalacturonase
XP_016509102.1	829.667	954.4	1.15034	Up	0.0245426	0.202062	PREDICTED_peptidyl_prolyl cis_trans isomerase FKBP13_chloroplastic_like
XP_016447766.1	429.933	494.5	1.15018	Up	0.0753013	0.201858	PREDICTED_uncharacterized protein LOC107772810
XP_016477399.1	164.933	189.7	1.15016	Up	0.0232747	0.201837	PREDICTED_calcium_dependent protein kinase 21_like
XP_016448022.1	29638.6	34085.3	1.15003	Up	0.255746	0.201674	PREDICTED_polyphenol oxidase E_chloroplastic_like
XP_016468422.1	4030.13	4634.1	1.14986	Up	0.353164	0.201462	PREDICTED_uncharacterized protein LOC107790965
XP_016455395.1	211.667	243.333	1.14961	Up	0.0797314	0.20114	PREDICTED_long chain acyl_CoA synthetase 2_like
XP_016437421.1	395.267	454.4	1.1496	Up	0.0503572	0.201137	PREDICTED_diphosphomevalonate decarboxylase MVD2_like
XP_016481038.1	347.167	399.067	1.1495	Up	0.0511589	0.201001	PREDICTED_uncharacterized protein LOC107802109
XP_016457875.1	620.4	713	1.14926	Up	0.0335882	0.200703	PREDICTED_rhodanese_like domain_containing protein 10
XP_016442239.1	456.933	525.133	1.14926	Up	0.0233808	0.2007	PREDICTED_thiamine biosynthetic bifunctional enzyme TH1_chloroplastic_like isoform X1
XP_016502972.1	268.3	308.3	1.14909	Up	0.00396543	0.200488	PREDICTED_protease Do_like 8_chloroplastic
XP_016475737.1	1871.1	2150.03	1.14907	Up	0.0537585	0.200472	PREDICTED_dihydrodipicolinate reductase_like protein CRR1_chloroplastic
XP_016476406.1	5683.23	6530	1.14899	Up	0.171546	0.200371	PREDICTED_beta_glucosidase 44_like
XP_016437789.1	376.867	432.967	1.14886	Up	0.0475483	0.200202	PREDICTED_uncharacterized protein ycf23_like
XP_016479970.1	187.033	214.867	1.14881	Up	0.0594298	0.200146	PREDICTED_purple acid phosphatase 23_like
XP_016466644.1	870.667	1000.07	1.14862	Up	0.0307858	0.199904	PREDICTED_subtilisin_like protease SBT1_9
XP_016451504.1	1673.47	1921.43	1.14818	Up	0.0217117	0.199343	PREDICTED_elicitor_responsive protein 1_like
XP_016453559.1	660.867	758.7	1.14804	Up	0.0554032	0.19917	PREDICTED_uncharacterized protein LOC107777905 isoform X1
XP_016473045.1	100.1	114.9	1.14785	Up	0.0626224	0.198937	PREDICTED_chloroplast processing peptidase_like isoform X1
XP_016455790.1	914.133	1048.93	1.14746	Up	0.00412091	0.198446	PREDICTED_ras_related protein RABH1b_like
XP_016441321.1	217.3	249.333	1.14742	Up	0.163219	0.198388	PREDICTED_kirola_like
XP_016482417.1	94.4333	108.333	1.14719	Up	0.275117	0.198109	PREDICTED_protein NUCLEAR FUSION DEFECTIVE 4_like
XP_016447109.1	305.933	350.933	1.14709	Up	0.0584913	0.19798	PREDICTED_40S ribosomal protein Sa_2_like
XP_016480842.1	3153.2	3616.8	1.14703	Up	0.00348306	0.197897	PREDICTED_mitochondrial_processing peptidase subunit alpha_like_partial
XP_016443124.1	898.433	1030.5	1.147	Up	0.0371105	0.197861	PREDICTED_serine carboxypeptidase_like 34
XP_016460838.1	292.267	335.133	1.14667	Up	0.0764083	0.19745	PREDICTED_choline monooxygenase_chloroplastic_like
XP_016435266.1	3916.13	4490.23	1.1466	Up	0.0189741	0.197361	PREDICTED_3_oxoacyl_acyl_carrier_protein reductase 4_like
XP_016491518.1	165.133	189.333	1.14655	Up	0.0556727	0.197297	PREDICTED_mitochondrial import receptor subunit TOM7_1_like
XP_016448698.1	3527.8	4044.77	1.14654	Up	0.0161769	0.197288	PREDICTED_spermidine coumaroyl_CoA acyltransferase_like
XP_016433411.1	3191.13	3658.6	1.14649	Up	0.044907	0.197223	PREDICTED_dirigent protein 22_like
XP_016462420.1	2035.97	2334.17	1.14647	Up	0.198732	0.197194	PREDICTED_beta_glucosidase BoGH3B_like
XP_016483379.1	447.333	512.833	1.14642	Up	0.093354	0.19714	PREDICTED_UDP_sugar pyrophosphorylase_like
XP_016446425.1	3204.6	3673.57	1.14634	Up	0.0161547	0.197037	PREDICTED_protein disulfide isomerase_like 1_3
XP_016502486.1	1388.6	1591.6	1.14619	Up	0.00269377	0.196847	PREDICTED_protein BONZAI 1_like
XP_016453578.1	89.6667	102.767	1.1461	Up	0.124332	0.196729	PREDICTED_probable glycerol_3_phosphate dehydrogenase NAD+ 1_cytosolic
XP_016447523.1	185.367	212.433	1.14602	Up	0.282303	0.196628	PREDICTED_vignain_like_partial
XP_016436727.1	3450.4	3953.2	1.14572	Up	0.0101881	0.196257	PREDICTED_elongation factor Tu_mitochondrial_like
XP_016438180.1	612.133	701.333	1.14572	Up	0.0678369	0.196254	PREDICTED_spartin_like
XP_016449470.1	632.067	724.167	1.14571	Up	0.00916863	0.196245	PREDICTED_uncharacterized protein LOC107774459
XP_016507365.1	744.133	852.5	1.14563	Up	0.0709321	0.196139	PREDICTED_hypersensitive_induced response protein 1_like
XP_016463315.1	688.5	788.6	1.14539	Up	0.1241	0.195837	PREDICTED_peroxiredoxin_2F_mitochondrial_like
XP_016441509.1	292.833	335.367	1.14525	Up	0.28713	0.19566	PREDICTED_uncharacterized protein LOC107767105
XP_016443110.1	370.233	423.967	1.14513	Up	4.5043e-06	0.195516	PREDICTED_thioredoxin_like 3_2_chloroplastic isoform X1
XP_016471194.1	1275.6	1460.53	1.14498	Up	0.0791516	0.195319	PREDICTED_translation machinery_associated protein 22_like
XP_016484535.1	1607.83	1840.7	1.14483	Up	0.00501124	0.195137	PREDICTED_putative glucose_6_phosphate 1_epimerase
XP_016496026.1	166.1	190.133	1.14469	Up	0.202336	0.194959	PREDICTED_uncharacterized protein LOC107815035 isoform X1
XP_016447643.1	206.233	236.067	1.14466	Up	0.0842906	0.194917	PREDICTED_kirola_like_partial
XP_016436798.1	130	148.8	1.14462	Up	0.258096	0.194863	PREDICTED_trithorax group protein osa_like
XP_016470176.1	2414.13	2762.87	1.14445	Up	0.0062085	0.194661	PREDICTED_putative glucose_6_phosphate 1_epimerase
XP_016439299.1	159	181.933	1.14423	Up	0.0823303	0.194383	PREDICTED_bifunctional phosphatase IMPL2_chloroplastic_like
XP_016437252.1	2240.83	2563.87	1.14416	Up	0.0245343	0.194286	PREDICTED_glucan endo_1_3_beta_glucosidase_acidic_partial
XP_016502847.1	240.533	275.2	1.14412	Up	0.0428244	0.194244	PREDICTED_nicotinamidase 1_like
XP_016487945.1	302.133	345.633	1.14398	Up	0.0425441	0.194057	PREDICTED_partner of Y14 and mago
XP_016492604.1	461.767	528.233	1.14394	Up	0.0903031	0.194011	PREDICTED_monothiol glutaredoxin_S10_like isoform X1
XP_016494309.1	788.967	902.333	1.14369	Up	0.0504161	0.193696	PREDICTED_topless_related protein 3_like isoform X1
XP_016437661.1	156.367	178.833	1.14368	Up	0.17057	0.193683	PREDICTED_aspartate aminotransferase_like isoform X1
XP_016475600.1	5282.53	6039.57	1.14331	Up	0.0406475	0.193215	PREDICTED_peptidyl_prolyl cis_trans isomerase FKBP19_chloroplastic_like
XP_016478364.1	1617.57	1849.27	1.14324	Up	0.126605	0.193128	PREDICTED_omega_amidase_chloroplastic_like isoform X1
XP_016451741.1	1127.57	1288.97	1.14314	Up	0.102737	0.193002	PREDICTED_annexin D4_like
XP_016502946.1	475.1	543.1	1.14313	Up	0.0189379	0.192987	PREDICTED_uncharacterized aarF domain_containing protein kinase At1g71810_chloroplastic_like isoform X1
XP_016453070.1	575.733	658.133	1.14312	Up	0.00496373	0.192979	PREDICTED_cytochrome c
XP_016438772.1	1229.4	1404.87	1.14273	Up	0.110019	0.192479	PREDICTED_uncharacterized protein LOC107764684 isoform X1
XP_016498501.1	160.7	183.633	1.14271	Up	0.112281	0.192458	PREDICTED_probable aspartyl aminopeptidase
XP_016475082.1	375.233	428.7	1.14249	Up	0.00836852	0.19218	PREDICTED_protein SLOW GREEN 1_chloroplastic_like
XP_016466666.1	164.8	188.267	1.14239	Up	0.0727697	0.192061	PREDICTED_probable trans_2_enoyl_CoA reductase_mitochondrial_partial
XP_016469751.1	4213.3	4812.83	1.1423	Up	0.00642699	0.191936	PREDICTED_enolase_like
XP_016441942.1	2390.37	2730.3	1.14221	Up	0.0563178	0.191828	PREDICTED_prohibitin_3_mitochondrial_like
XP_016491372.1	2441.27	2788.43	1.14221	Up	0.0320496	0.191825	PREDICTED_probable serine_threonine_protein kinase At5g41260
XP_016510279.1	214.5	245	1.14219	Up	0.0877602	0.191804	PREDICTED_mitochondrial carnitine_acylcarnitine carrier_like protein
XP_016485246.1	6278.37	7170.5	1.1421	Up	0.0426665	0.191684	PREDICTED_cis_abienol synthase_chloroplastic_like isoform X1
XP_016488831.1	166.1	189.7	1.14208	Up	0.316095	0.191668	PREDICTED_cyclic phosphodiesterase_like
XP_016509424.1	411.2	469.6	1.14202	Up	0.0953357	0.191592	PREDICTED_uncharacterized protein LOC107826894
XP_016474030.1	777.4	887.733	1.14193	Up	0.0155951	0.191469	PREDICTED_probable mitochondrial_processing peptidase subunit beta_mitochondrial
XP_016478435.1	421.6	481.4	1.14184	Up	0.0131046	0.191361	PREDICTED_protein NUCLEAR FUSION DEFECTIVE 4_like
XP_016455893.1	1053.9	1203.37	1.14182	Up	0.0824664	0.191338	PREDICTED_alpha_mannosidase isoform X1
XP_016450645.1	1288.83	1471.57	1.14178	Up	0.0511693	0.191287	PREDICTED_protein STRICTOSIDINE SYNTHASE_LIKE 5_like
XP_016483575.1	118.967	135.833	1.14178	Up	0.0775993	0.19128	PREDICTED_uncharacterized protein LOC107804237
XP_016465684.1	252.967	288.667	1.14113	Up	0.21358	0.190457	PREDICTED_telomerase Cajal body protein 1_like
XP_016466127.1	903.967	1031.53	1.14112	Up	0.0252772	0.190449	PREDICTED_4_coumarate__CoA ligase_like 5
XP_016434218.1	336.7	384.167	1.14098	Up	0.156239	0.190269	PREDICTED_chitinase 6_like
XP_016471776.1	804	917.267	1.14088	Up	0.411868	0.190146	PREDICTED_phosphoprotein ECPP44_like
XP_016469911.1	3992.43	4554.83	1.14087	Up	0.32988	0.19013	PREDICTED_ABC transporter F family member 4_like
XP_016463688.1	1091.63	1245.37	1.14083	Up	0.0946266	0.190082	PREDICTED_RPM1_interacting protein 4_like isoform X1
XP_016464883.1	193.367	220.567	1.14067	Up	0.00104187	0.189876	PREDICTED_vesicle_associated protein 2_1_like
XP_016439467.1	283.6	323.467	1.14057	Up	0.145994	0.18976	PREDICTED_tRNA wybutosine_synthesizing protein 4_like
XP_016478246.1	255.2	291.033	1.14041	Up	0.160522	0.189556	PREDICTED_subtilisin_like protease SBT1_9
XP_016502398.1	1013.2	1155.27	1.14022	Up	0.0344322	0.189307	PREDICTED_14_3_3 protein 9_like isoform X1
XP_016448384.1	2114.03	2410.33	1.14016	Up	0.0128469	0.189235	PREDICTED_chlorophyll a_b binding protein 16_chloroplastic_like
XP_016482535.1	581.433	662.867	1.14006	Up	0.102478	0.189105	PREDICTED_chloroplastic lipocalin_like
XP_016442815.1	601.1	685.267	1.14002	Up	0.0426433	0.18906	PREDICTED_3_dehydroquinate synthase homolog
XP_016498857.1	1234.03	1406.8	1.14	Up	0.133109	0.189036	PREDICTED_organellar oligopeptidase A_chloroplastic_mitochondrial_like_partial
XP_016484986.1	445.667	508.033	1.13994	Up	0.357692	0.188958	PREDICTED_ABC transporter G family member 7_like isoform X1
XP_016501711.1	178.3	203.2	1.13965	Up	0.131996	0.188594	PREDICTED_aquaporin TIP1_3_like
XP_016486343.1	192.667	219.5	1.13927	Up	0.0653424	0.188114	PREDICTED_E3 ubiquitin_protein ligase RGLG1_like isoform X1
XP_016500603.1	1111.43	1266.17	1.13922	Up	0.0180203	0.188046	PREDICTED_uncharacterized protein LOC107819040
XP_016467669.1	1828.1	2082.27	1.13903	Up	0.00455756	0.18781	PREDICTED_cytochrome b_c1 complex subunit 9_like
XP_016438815.1	703.1	800.767	1.13891	Up	0.0196441	0.187652	PREDICTED_transport inhibitor response 1_like protein
XP_016464411.1	1358.63	1547.13	1.13874	Up	0.0608832	0.187441	PREDICTED_uncharacterized protein LOC107787366
XP_016505392.1	575.433	655.233	1.13868	Up	0.00749983	0.18736	PREDICTED_FAD_dependent urate hydroxylase_like
XP_016498964.1	945.667	1076.7	1.13856	Up	0.0652352	0.187213	PREDICTED_fumarylacetoacetase_like
XP_016489153.1	2857.63	3253.4	1.13849	Up	0.0200888	0.187127	PREDICTED_probable plastid_lipid_associated protein 13_chloroplastic
XP_016470504.1	101.833	115.933	1.13846	Up	0.195563	0.187086	PREDICTED_auxin_repressed 12_5 kDa protein_like
XP_016508732.1	102.8	117.033	1.13846	Up	0.0449147	0.187079	PREDICTED_60S ribosomal protein L15_like
XP_016469466.1	2055.83	2340.4	1.13842	Up	0.0323591	0.187032	PREDICTED_alcohol dehydrogenase class_3
XP_016440794.1	414.767	472.133	1.13831	Up	0.122269	0.186894	PREDICTED_UDP_glycosyltransferase 73C2_like
XP_016448165.1	5303.47	6035.9	1.1381	Up	0.168612	0.186633	PREDICTED_phosphoribulokinase_chloroplastic_like
XP_016438995.1	111.167	126.5	1.13793	Up	0.369473	0.186413	PREDICTED_WD repeat_containing protein 55_like
XP_016482925.1	156.7	178.3	1.13784	Up	0.0874714	0.186302	PREDICTED_cellulose synthase_like protein E1
XP_016459699.1	763.1	868.267	1.13782	Up	0.0110924	0.186266	PREDICTED_GDSL esterase_lipase At2g04570_like
XP_016496464.1	28.8	32.7667	1.13773	Up	0.57074	0.18616	PREDICTED_proteasome subunit alpha type_4_like
XP_016472439.1	671.233	763.6	1.13761	Up	0.00565072	0.186003	PREDICTED_thiol_disulfide oxidoreductase LTO1
XP_016469631.1	718.733	817.633	1.1376	Up	0.0909702	0.185997	PREDICTED_exocyst complex component SEC10_like
XP_016486500.1	519.867	591.233	1.13728	Up	0.24114	0.185586	PREDICTED_chlorophyll a_b binding protein 40_chloroplastic_like
XP_016495144.1	454.533	516.9	1.13721	Up	0.124432	0.185499	PREDICTED_lipid phosphate phosphatase gamma_chloroplastic_like
XP_016466748.1	2017.67	2294.43	1.13717	Up	0.0224481	0.18545	PREDICTED_probable cinnamyl alcohol dehydrogenase 1
XP_016456301.1	286.3	325.5	1.13692	Up	0.00616159	0.18513	PREDICTED_translocon_associated protein subunit alpha_like
XP_016515427.1	1167.43	1327.13	1.1368	Up	0.0409008	0.184973	PREDICTED_aspartic proteinase_like protein 2
XP_016484860.1	572.167	650.4	1.13673	Up	0.292809	0.184892	PREDICTED_+_neomenthol dehydrogenase_like
XP_016472545.1	1001.33	1138.17	1.13665	Up	0.42947	0.18479	PREDICTED_auxin_repressed 12_5 kDa protein_like
XP_016447132.1	1138.03	1293.03	1.1362	Up	0.0566278	0.184217	PREDICTED_fatty_acid_binding protein 1_like isoform X1
XP_016493858.1	359.533	408.5	1.1362	Up	0.137803	0.184211	PREDICTED_serine_threonine_protein phosphatase 6 regulatory subunit 3_like isoform X1
XP_016495944.1	435.2	494.467	1.13618	Up	0.132799	0.184195	PREDICTED_secoisolariciresinol dehydrogenase_like
XP_016489197.1	228.233	259.3	1.13612	Up	0.127501	0.184113	PREDICTED_uncharacterized protein LOC107809114
XP_016496003.1	1088.8	1236.9	1.13602	Up	0.0193256	0.18399	PREDICTED_7_hydroxymethyl chlorophyll a reductase_chloroplastic_like
XP_016495173.1	317.533	360.667	1.13584	Up	0.0677238	0.183758	PREDICTED_putative calcium_transporting ATPase 11_plasma membrane_type
XP_016439490.1	266.533	302.733	1.13582	Up	0.137773	0.183732	PREDICTED_SNF1_related protein kinase regulatory subunit beta_2_like
XP_016456869.1	611.433	694.467	1.1358	Up	0.0624043	0.18371	PREDICTED_haloacid dehalogenase_like hydrolase domain_containing protein 3 isoform X1
XP_016442970.1	343.633	390.267	1.13571	Up	0.116035	0.18359	PREDICTED_rac_like GTP_binding protein RHO1
XP_016473808.1	563.2	639.567	1.13559	Up	0.231993	0.183447	PREDICTED_mannose_P_dolichol utilization defect 1 protein homolog 2_like
XP_016467041.1	185.867	211.067	1.13558	Up	0.0493412	0.183431	PREDICTED_glutaminyl_peptide cyclotransferase_like
XP_016473390.1	356.867	405.2	1.13544	Up	0.108797	0.183249	PREDICTED_GDSL esterase_lipase At4g26790_like
XP_016459485.1	134.533	152.733	1.13528	Up	0.1454	0.183051	PREDICTED_N_alpha_acetyltransferase 16_NatA auxiliary subunit_like_partial
XP_016454451.1	1041.87	1182.8	1.13527	Up	0.0245843	0.183035	PREDICTED_aspartate aminotransferase_cytoplasmic_like
XP_016484050.1	399.967	454.067	1.13526	Up	0.0426352	0.183024	PREDICTED_macro domain_containing protein VPA0103_like isoform X2
XP_016458095.1	1843.27	2092.47	1.13519	Up	0.174355	0.18294	PREDICTED_beta_galactosidase 9_like isoform X1
XP_016465473.1	580.567	659	1.1351	Up	0.122423	0.182817	PREDICTED_ribose_phosphate pyrophosphokinase 4_like isoform X1
XP_016451790.1	2531.2	2872.83	1.13497	Up	0.0197612	0.182653	PREDICTED_ATP_dependent 6_phosphofructokinase 5_chloroplastic_like
XP_016503900.1	1446.87	1642.13	1.13496	Up	0.0412681	0.182639	PREDICTED_flap endonuclease 1_A_like isoform X1
XP_016466161.1	1349.63	1531.73	1.13493	Up	0.412867	0.182598	PREDICTED_14 kDa proline_rich protein DC2_15_like
XP_016457504.1	240.033	272.367	1.1347	Up	0.0810047	0.182315	PREDICTED_uncharacterized protein LOC107781330
XP_016474475.1	262.033	297.2	1.13421	Up	0.166288	0.181684	PREDICTED_uridylate kinase_like isoform X1
XP_016492031.1	2579.23	2925.37	1.1342	Up	0.0984686	0.181675	PREDICTED_motile sperm domain_containing protein 2_like isoform X1
XP_016460764.1	190.533	216.067	1.13401	Up	0.101648	0.181433	PREDICTED_protein argonaute 4_like
XP_016501065.1	213.933	242.567	1.13384	Up	0.0637879	0.18122	PREDICTED_two pore calcium channel protein 1B
XP_016494593.1	499.133	565.933	1.13383	Up	0.0217968	0.181207	PREDICTED_probable 3_hydroxyisobutyrate dehydrogenase_mitochondrial isoform X1
XP_016463331.1	346.633	393	1.13376	Up	0.0111352	0.181119	PREDICTED_uncharacterized protein LOC107786379
XP_016442730.1	426	482.967	1.13372	Up	0.0601129	0.18107	PREDICTED_2_hydroxyisoflavanone dehydratase_like
XP_016456716.1	2102.67	2383.83	1.13372	Up	0.00663386	0.181063	PREDICTED_phospholipase D beta 1_like
XP_016500641.1	134.433	152.4	1.13365	Up	0.0966749	0.180972	PREDICTED_uncharacterized protein LOC107819080 isoform X1
XP_016442025.1	1909.47	2164.6	1.13361	Up	0.0972283	0.180931	PREDICTED_uncharacterized protein LOC107767507
XP_016468970.1	184.533	209.1	1.13313	Up	0.222141	0.180312	PREDICTED_NADH dehydrogenase ubiquinone 1 beta subcomplex subunit 9_like
XP_016506233.1	924.567	1047.53	1.133	Up	0.0516644	0.180147	PREDICTED_receptor_like protein 12
XP_016452873.1	99.0333	112.2	1.13295	Up	0.0695969	0.180087	PREDICTED_uncharacterized protein LOC107777380
XP_016436082.1	159.6	180.8	1.13283	Up	0.181262	0.179934	PREDICTED_glucose_6_phosphate_phosphate translocator 1_chloroplastic_like
XP_016491635.1	792.2	897.4	1.13279	Up	0.0252968	0.179886	PREDICTED_bifunctional epoxide hydrolase 2_like
XP_016458382.1	1406.13	1592.8	1.13275	Up	0.0262074	0.179832	PREDICTED_aldehyde dehydrogenase family 2 member B7_mitochondrial_like
XP_016485430.1	766.4	868.133	1.13274	Up	0.0305377	0.179819	PREDICTED_uncharacterized protein LOC107805848
XP_016506600.1	138.9	157.333	1.13271	Up	0.0450054	0.179778	PREDICTED_metacaspase_4_like
XP_016460961.1	3197.67	3621.63	1.13259	Up	0.0474155	0.179621	PREDICTED_14_3_3 protein 7
XP_016474790.1	114.233	129.367	1.13248	Up	0.0247982	0.179482	PREDICTED_protein SABRE_like isoform X1
XP_016454829.1	125.133	141.7	1.13239	Up	0.112726	0.179374	PREDICTED_nitrilase_like protein 2
XP_016500396.1	354.233	401.067	1.13221	Up	0.33354	0.179142	PREDICTED_putative 4_hydroxy_4_methyl_2_oxoglutarate aldolase 2
XP_016463796.1	10802.9	12230.3	1.13213	Up	0.0258588	0.179046	PREDICTED_formate dehydrogenase_mitochondrial_like
XP_016442234.1	22.5	25.4667	1.13185	Up	0.207348	0.178685	PREDICTED_COP9 signalosome complex subunit 2
XP_016505808.1	411.9	466.2	1.13183	Up	0.342544	0.178655	PREDICTED_aldehyde dehydrogenase family 3 member F1_like isoform X2
XP_016484658.1	926.733	1048.9	1.13183	Up	0.039605	0.178651	PREDICTED_beta_galactosidase_like
XP_016450148.1	1553.8	1758.47	1.13172	Up	0.0566598	0.178517	PREDICTED_macrophage migration inhibitory factor homolog
XP_016474953.1	1186.23	1342.47	1.13171	Up	0.173696	0.178498	PREDICTED_L_ascorbate oxidase homolog
XP_016462411.1	311	351.9	1.13151	Up	0.0276726	0.178251	PREDICTED_ras_related protein YPT3_like
XP_016460767.1	7074.1	8002.9	1.1313	Up	0.00034177	0.177976	PREDICTED_2_methylacyl_CoA dehydrogenase_mitochondrial isoform X1
XP_016439128.1	209.533	237.033	1.13124	Up	0.00945917	0.17791	PREDICTED_serine_arginine_rich splicing factor SR45_like
XP_016480546.1	563.667	637.567	1.13111	Up	0.0722473	0.177734	PREDICTED_isocitrate dehydrogenase NADP_like
XP_016504173.1	2502.57	2830.47	1.13103	Up	0.225566	0.177631	PREDICTED_leucine_rich repeat extensin_like protein 4
XP_016509900.1	259.733	293.733	1.1309	Up	0.0967667	0.177476	PREDICTED_metacaspase_4_like
XP_016443973.1	191	216	1.13089	Up	0.0471667	0.177459	PREDICTED_acyl carrier protein 2_mitochondrial_like
XP_016461198.1	2988.43	3379.53	1.13087	Up	0.0437002	0.177435	PREDICTED_histone H1_like
XP_016492356.1	50.4333	57.0333	1.13087	Up	0.395797	0.177428	PREDICTED_40S ribosomal protein S23_like_partial
XP_016493582.1	949.1	1073.23	1.13079	Up	0.110543	0.177332	PREDICTED_gamma aminobutyrate transaminase 2_like isoform X1
XP_016434447.1	780.767	882.833	1.13073	Up	0.172603	0.17725	PREDICTED_10 kDa chaperonin_like
XP_016515154.1	428.667	484.7	1.13072	Up	0.144821	0.177236	PREDICTED_uncharacterized oxidoreductase At4g09670_like
XP_016463639.1	155.833	176.2	1.1307	Up	0.143051	0.17721	PREDICTED_uncharacterized protein LOC107786637
XP_016458069.1	99.6	112.6	1.13052	Up	0.0922041	0.176989	PREDICTED_UDP_glycosyltransferase 86A1_like
XP_016497677.1	472.8	534.5	1.1305	Up	0.0870343	0.17696	PREDICTED_thioredoxin_like protein CXXS1
XP_016486008.1	269.1	304.2	1.13043	Up	0.120758	0.176878	PREDICTED_callose synthase 9_like
XP_016516067.1	763.7	863.3	1.13042	Up	0.306471	0.176856	PREDICTED_oligopeptide transporter 3_like
XP_016504629.1	507.2	573.333	1.13039	Up	0.123584	0.176819	PREDICTED_GDSL esterase_lipase At5g03980_like
XP_016480684.1	149.433	168.9	1.13027	Up	0.0372241	0.176667	PREDICTED_ABC transporter B family member 26_chloroplastic_like
XP_016470203.1	417.1	471.433	1.13026	Up	0.0798491	0.17666	PREDICTED_protein transport protein Sec61 subunit alpha_like
XP_016471110.1	237.033	267.9	1.13022	Up	0.109818	0.176605	PREDICTED_serine carboxypeptidase_like 42
XP_016469463.1	174.367	197.067	1.13019	Up	0.174087	0.176559	PREDICTED_uncharacterized protein LOC107791839
XP_016468688.1	4448.17	5026.77	1.13008	Up	0.0471461	0.17642	PREDICTED_pectinesterase 2_1_like
XP_016473015.1	84.0667	95	1.13006	Up	0.225315	0.176394	PREDICTED_aldehyde dehydrogenase family 2 member B7_mitochondrial_like
XP_016515634.1	206.9	233.767	1.12985	Up	0.075614	0.176136	PREDICTED_uncharacterized protein LOC107832325
XP_016455414.1	2291.97	2589.33	1.12974	Up	0.162535	0.175995	PREDICTED_lipid transfer_like protein VAS
XP_016493482.1	1702.97	1923.9	1.12973	Up	0.116748	0.175984	PREDICTED_acidic mammalian chitinase_like
XP_016468459.1	1384.97	1564.6	1.1297	Up	0.272375	0.175943	PREDICTED_crocetin glucosyltransferase_chloroplastic_like
XP_016491254.1	575.5	650.1	1.12963	Up	0.216431	0.175846	PREDICTED_peptide_N4_N_acetyl_beta_glucosaminylasparagine amidase A_like
XP_016470809.1	1422.3	1606.67	1.12963	Up	0.101812	0.175845	PREDICTED_patellin_3_like
XP_016498121.1	424.967	480.033	1.12958	Up	0.00780174	0.175785	PREDICTED_protein NETWORKED 1D_like
XP_016471078.1	714.167	806.7	1.12957	Up	0.136419	0.175771	PREDICTED_cyclase_associated protein 1_like
XP_016494564.1	1574	1777.93	1.12956	Up	0.00231111	0.175766	PREDICTED_uncharacterized protein LOC107813773
XP_016450264.1	2048.3	2313.67	1.12955	Up	0.0102559	0.175754	PREDICTED_ATP_dependent 6_phosphofructokinase 3_like
XP_016506020.1	542.567	612.833	1.12951	Up	0.117885	0.175694	PREDICTED_cysteine proteinase inhibitor 1_like
XP_016493202.1	645.933	729.467	1.12932	Up	0.0156508	0.175457	PREDICTED_probable uridine nucleosidase 2
XP_016486623.1	2331.63	2632.4	1.12899	Up	0.00607482	0.175038	PREDICTED_glycerol_3_phosphate dehydrogenase SDP6_mitochondrial_like
XP_016465292.1	294.867	332.867	1.12887	Up	0.0202441	0.174882	PREDICTED_adenylosuccinate lyase_like
XP_016433207.1	653.633	737.767	1.12872	Up	0.110637	0.174683	PREDICTED_diphosphomevalonate decarboxylase MVD2_like
XP_016485306.1	546.967	617.367	1.12871	Up	0.0585378	0.174675	PREDICTED_uncharacterized N_acetyltransferase p20_like
XP_016478427.1	1659.4	1872.53	1.12844	Up	0.137868	0.17433	PREDICTED_cytochrome P450 89A2_like
XP_016449697.1	122.867	138.633	1.12832	Up	0.0411669	0.174181	PREDICTED_4_hydroxyphenylpyruvate dioxygenase_like
XP_016480923.1	312.3	352.333	1.12819	Up	0.191586	0.174008	PREDICTED_uncharacterized protein LOC107802002
XP_016467875.1	1029.6	1161.57	1.12817	Up	0.0490981	0.173988	PREDICTED_CDGSH iron_sulfur domain_containing protein NEET_like
XP_016489999.1	2121.13	2392.6	1.12798	Up	0.0510744	0.173744	PREDICTED_2_3_dimethylmalate lyase_like
XP_016453428.1	192.033	216.6	1.12793	Up	0.0535648	0.173676	PREDICTED_uncharacterized protein LOC107777791
XP_016468883.1	127.933	144.267	1.12767	Up	0.244316	0.173346	PREDICTED_uncharacterized protein LOC107791352
XP_016482425.1	1571.83	1772.23	1.12749	Up	0.00205798	0.17312	PREDICTED_mitochondrial pyruvate carrier 4_like
XP_016509281.1	1326.97	1495.9	1.12731	Up	0.0721945	0.172882	PREDICTED_ABC transporter G family member 7_like isoform X1
XP_016443395.1	1264.03	1424.87	1.12724	Up	0.135734	0.172792	PREDICTED_glutamate dehydrogenase A
XP_016458205.1	116.667	131.5	1.12714	Up	0.291611	0.17267	PREDICTED_probable mitochondrial saccharopine dehydrogenase_like oxidoreductase At5g39410
XP_016465652.1	960.867	1082.9	1.127	Up	0.0842352	0.172492	PREDICTED_serine_threonine_protein kinase STN7_chloroplastic
XP_016511866.1	272.633	307.233	1.12691	Up	0.151767	0.172373	PREDICTED_cyprosin_like
XP_016433275.1	178.4	201.033	1.12687	Up	0.519098	0.172319	PREDICTED_polyadenylate_binding protein_interacting protein 6_like isoform X1
XP_016498442.1	469.567	529.067	1.12671	Up	0.0972883	0.17212	PREDICTED_probable LRR receptor_like serine_threonine_protein kinase At1g06840
XP_016490449.1	3619.2	4077.67	1.12668	Up	0.0151577	0.172073	PREDICTED_photosystem II 10 kDa polypeptide_chloroplastic_like
XP_016494162.1	148.5	167.3	1.1266	Up	0.237603	0.171975	PREDICTED_argininosuccinate lyase_chloroplastic_like
XP_016499793.1	168	189.267	1.12659	Up	0.0480155	0.171959	PREDICTED_histone H3_3
XP_016444557.1	493.333	555.733	1.12649	Up	0.226864	0.17183	PREDICTED_heat shock protein 90_6_mitochondrial_like
XP_016459245.1	357.6	402.733	1.12621	Up	0.2231	0.171478	PREDICTED_lipoxygenase homology domain_containing protein 1_like
XP_016474503.1	507.9	572	1.12621	Up	0.00576557	0.171471	PREDICTED_uncharacterized protein LOC107796264
XP_016442979.1	401.033	451.633	1.12617	Up	0.0403302	0.17143	PREDICTED_caffeoylshikimate esterase_like
XP_016449637.1	239.167	269.333	1.12613	Up	0.0983515	0.171376	PREDICTED_preprotein translocase subunit SECY_chloroplastic_like
XP_016449192.1	615.833	693.5	1.12612	Up	0.00144263	0.171356	PREDICTED_NEDD8_conjugating enzyme Ubc12
XP_016470239.1	199.367	224.5	1.12607	Up	0.296354	0.171291	PREDICTED_histone acetyltransferase type B catalytic subunit_like isoform X1
XP_016491594.1	56.6	63.7333	1.12603	Up	0.169653	0.171246	PREDICTED_eIF_2_alpha kinase activator GCN1_like isoform X3
XP_016479452.1	1241.07	1397.4	1.12597	Up	0.0610762	0.171164	PREDICTED_peroxidase N_like
XP_016438081.1	174.133	196.067	1.12596	Up	0.197743	0.171152	PREDICTED_BSD domain_containing protein 1_like
XP_016448904.1	99.8667	112.433	1.12583	Up	0.154533	0.170995	PREDICTED_glutathione S_transferase zeta class_like isoform X1
XP_016466672.1	354.533	399.133	1.1258	Up	0.181045	0.170949	PREDICTED_sirohydrochlorin ferrochelatase_chloroplastic_like
XP_016434109.1	82.8667	93.2667	1.1255	Up	0.104302	0.17057	PREDICTED_phospholipid_transporting ATPase 3_like
XP_016483133.1	95.6667	107.667	1.12544	Up	0.0509333	0.170483	PREDICTED_26S proteasome non_ATPase regulatory subunit 12 homolog A_like
XP_016476401.1	196.167	220.767	1.1254	Up	0.139446	0.170442	PREDICTED_probable NADPH dehydrogenase quinone FQR1_like 3
XP_016478289.1	648.1	729.3	1.12529	Up	0.00829834	0.170296	PREDICTED_uncharacterized GPI_anchored protein At1g61900_like
XP_016495378.1	329.667	370.9	1.12508	Up	0.103074	0.170022	PREDICTED_phytanoyl_CoA dioxygenase_like isoform X2
XP_016437247.1	110.1	123.867	1.12504	Up	0.179408	0.169974	PREDICTED_glutamyl_tRNA reductase 1_chloroplastic_like
XP_016470902.1	155	174.367	1.12495	Up	0.321928	0.169856	PREDICTED_cysteine desulfurase 1_chloroplastic_like
XP_016513535.1	37.9	42.6333	1.12489	Up	0.391337	0.169784	PREDICTED_inositol_tetrakisphosphate 1_kinase 1_like
XP_016502397.1	1505.2	1693.03	1.12479	Up	0.165371	0.169655	PREDICTED_probable glutathione peroxidase 8
XP_016494872.1	500.067	562.433	1.12472	Up	0.313283	0.169562	PREDICTED_heterogeneous nuclear ribonucleoprotein 1_like
XP_016436753.1	624.133	701.967	1.12471	Up	0.13012	0.169548	PREDICTED_sodium_dependent phosphate transport protein 1_chloroplastic_like
XP_016494882.1	3235.4	3638.67	1.12464	Up	0.171881	0.169466	PREDICTED_alpha_mannosidase_like
XP_016513581.1	14352.2	16140	1.12457	Up	0.035085	0.169368	PREDICTED_chlorophyll a_b binding protein CP24 10A_chloroplastic_like
XP_016462119.1	216.5	243.467	1.12456	Up	0.163906	0.169357	PREDICTED_ornithine aminotransferase_mitochondrial_like
XP_016459092.1	2967.23	3336.1	1.12431	Up	0.0416355	0.169044	PREDICTED_coiled_coil domain_containing protein 18_like isoform X1
XP_016446400.1	57.6667	64.8333	1.12428	Up	0.109488	0.168998	PREDICTED_uncharacterized protein LOC107771531 isoform X1
XP_016514789.1	173.9	195.5	1.12421	Up	0.208184	0.168911	PREDICTED_lysine histidine transporter 1_like
XP_016481806.1	1701.4	1912	1.12378	Up	0.0366548	0.16836	PREDICTED_aldehyde dehydrogenase family 3 member H1_like
XP_016506415.1	153	171.933	1.12375	Up	0.259858	0.168318	PREDICTED_fatty acid amide hydrolase_like
XP_016489469.1	363.167	408.067	1.12363	Up	0.0646697	0.168173	PREDICTED_protein YIF1B_like
XP_016504400.1	393.6	442.2	1.12348	Up	0.0722966	0.167969	PREDICTED_secoisolariciresinol dehydrogenase_like
XP_016442508.1	216.8	243.567	1.12346	Up	0.0840249	0.167952	PREDICTED_sucrose_phosphatase 1 isoform X1
XP_016447408.1	6299.63	7077.37	1.12346	Up	0.0228549	0.167945	PREDICTED_imidazole glycerol phosphate synthase hisHF_chloroplastic
XP_016468458.1	1254.1	1408.87	1.12341	Up	0.0724191	0.167883	PREDICTED_basic endochitinase_like_partial
XP_016487036.1	171.067	192.167	1.12334	Up	0.175576	0.167799	PREDICTED_rhomboid_like protein 11_chloroplastic
XP_016432781.1	203.267	228.333	1.12332	Up	0.0857719	0.167768	PREDICTED_calcium_dependent protein kinase 21_like
XP_016477755.1	441.333	495.733	1.12326	Up	0.0705077	0.167696	PREDICTED_protein NDR1_like
XP_016443006.1	2551.5	2865.83	1.1232	Up	0.0190369	0.167609	PREDICTED_allene oxide cyclase 4_chloroplastic_like
XP_016483073.1	91.5333	102.8	1.12309	Up	0.225396	0.167471	PREDICTED_uncharacterized protein LOC107803803
XP_016453901.1	226.7	254.6	1.12307	Up	0.0851613	0.167448	PREDICTED_ribulose_1_5 bisphosphate carboxylase_oxygenase large subunit N_methyltransferase_chloroplastic
XP_016478365.1	498.633	560	1.12307	Up	0.0277693	0.167447	PREDICTED_phospholipase A2_alpha_like
XP_016450084.1	3884.33	4362.07	1.12299	Up	0.0891248	0.167345	PREDICTED_chlorophyll a_b binding protein P4_chloroplastic_like
XP_016476743.1	212.033	238.1	1.12294	Up	0.170823	0.167277	PREDICTED_ubiquitin carboxyl_terminal hydrolase 14_like isoform X1
XP_016452363.1	9213	10345.2	1.12289	Up	0.0102796	0.167214	PREDICTED_calreticulin_3_like
XP_016481797.1	254.267	285.5	1.12284	Up	0.0189902	0.167148	PREDICTED_aspartic proteinase_like protein 2
XP_016510986.1	3263.47	3664.33	1.12283	Up	0.0371958	0.167145	PREDICTED_glutathionyl_hydroquinone reductase YqjG_like isoform X1
XP_016451398.1	2135.4	2397.63	1.1228	Up	0.00428492	0.167105	PREDICTED_methylcrotonoyl_CoA carboxylase beta chain_mitochondrial_like
XP_016453738.1	265.933	298.567	1.12271	Up	0.0519475	0.166988	PREDICTED_uncharacterized protein LOC107778071
XP_016445275.1	37.2333	41.8	1.12265	Up	0.710657	0.166908	PREDICTED_uncharacterized protein LOC107770474
XP_016490193.1	519.567	583.267	1.1226	Up	0.309547	0.166847	PREDICTED_mitochondrial import inner membrane translocase subunit Tim9
XP_016447868.1	644.633	723.667	1.1226	Up	0.188536	0.166847	PREDICTED_malate dehydrogenase
XP_016484174.1	714.933	802.533	1.12253	Up	0.375935	0.166753	PREDICTED_ferredoxin_thioredoxin reductase_variable chain_like
XP_016463759.1	352.3	395.467	1.12253	Up	0.00930545	0.166752	PREDICTED_translin_like
XP_016482099.1	250.567	281.267	1.12252	Up	0.0919461	0.166744	PREDICTED_probable linoleate 9S_lipoxygenase 5 isoform X1
XP_016471234.1	751.033	843.033	1.1225	Up	0.037419	0.166713	PREDICTED_non_symbiotic hemoglobin 2
XP_016497912.1	330.9	371.433	1.12249	Up	0.0453155	0.166708	PREDICTED_cyclin_U1_1_like
XP_016445311.1	559.5	628	1.12243	Up	0.148187	0.166626	PREDICTED_pathogenesis_related protein STH_2_like
XP_016435734.1	183.3	205.733	1.12239	Up	0.490729	0.166569	PREDICTED_uncharacterized protein LOC107761954
XP_016475540.1	604.233	678.167	1.12236	Up	0.10684	0.166534	PREDICTED_NADH dehydrogenase ubiquinone iron_sulfur protein 6_mitochondrial_like
XP_016460741.1	462.5	519.067	1.12231	Up	0.0509598	0.166466	PREDICTED_glutamate__cysteine ligase_chloroplastic_like
XP_016478741.1	6483.5	7276.4	1.1223	Up	0.0161214	0.166452	PREDICTED_remorin_like
XP_016447873.1	221.567	248.633	1.12216	Up	0.0386065	0.166279	PREDICTED_enhancer of mRNA_decapping protein 4_like
XP_016494862.1	1610.9	1807.57	1.12208	Up	0.286318	0.166182	PREDICTED_probable zinc metalloprotease EGY2_chloroplastic isoform X1
XP_016502893.1	419.467	470.667	1.12206	Up	0.0203665	0.16615	PREDICTED_protein PLASTID MOVEMENT IMPAIRED 2_like
XP_016439682.1	1209.77	1357.37	1.12201	Up	0.137835	0.166082	PREDICTED_beta_glucosidase BoGH3B_like isoform X1
XP_016478446.1	742.3	832.8	1.12192	Up	0.0341222	0.165968	PREDICTED_40S ribosomal protein S11_like
XP_016464068.1	653.333	732.967	1.12189	Up	0.0185618	0.165928	PREDICTED_macrophage migration inhibitory factor homolog
XP_016442404.1	87.8	98.5	1.12187	Up	0.00704347	0.165903	PREDICTED_protein NRT1_ PTR FAMILY 3_1_like isoform X1
XP_016448745.1	384.067	430.867	1.12185	Up	0.157762	0.165885	PREDICTED_mitochondrial import receptor subunit TOM9_2_like
XP_016458381.1	1595	1789.33	1.12184	Up	0.302404	0.165866	PREDICTED_anthocyanin 5_aromatic acyltransferase_like
XP_016463362.1	978.633	1097.8	1.12177	Up	0.115741	0.165775	PREDICTED_delta_1_pyrroline_5_carboxylate dehydrogenase 12A1_mitochondrial_like
XP_016504529.1	84.6	94.9	1.12175	Up	0.43051	0.16575	PREDICTED_copper transporter 5
XP_016485465.1	696.533	781.267	1.12165	Up	0.11629	0.165623	PREDICTED_BAG family molecular chaperone regulator 4_like isoform X1
XP_016458797.1	104.5	117.2	1.12153	Up	0.20137	0.16547	PREDICTED_V_type proton ATPase catalytic subunit A_like
XP_016502062.1	959.9	1076.53	1.12151	Up	0.0253686	0.165437	PREDICTED_monodehydroascorbate reductase 5_mitochondrial_like isoform X1
XP_016432275.1	168.6	189.067	1.12139	Up	0.333204	0.16529	PREDICTED_ADP_ATP carrier protein 1_mitochondrial_like
XP_016489658.1	939.667	1053.53	1.12118	Up	0.272959	0.165015	PREDICTED_glutamate decarboxylase_like
XP_016433420.1	1335.23	1497.03	1.12118	Up	0.162956	0.165014	PREDICTED_acetylajmalan esterase_like
XP_016453906.1	718.833	805.933	1.12117	Up	0.170745	0.165003	PREDICTED_cytochrome b561 and DOMON domain_containing protein At3g25290_like
XP_016438094.1	553.767	620.833	1.12111	Up	0.0776144	0.164928	PREDICTED_mitochondrial import receptor subunit TOM20_like
XP_016474100.1	200.167	224.4	1.12107	Up	0.0296234	0.164871	PREDICTED_peroxidase 64_like
XP_016514204.1	347.1	389.1	1.121	Up	0.139449	0.16479	PREDICTED_protein CTR9 homolog
XP_016494214.1	146.867	164.633	1.12097	Up	0.239354	0.164749	PREDICTED_3_deoxy_manno_octulosonate cytidylyltransferase_mitochondrial_like
XP_016437062.1	2238.07	2508.6	1.12088	Up	0.132469	0.164629	PREDICTED_enolase
XP_016440007.1	729.7	817.9	1.12087	Up	0.129825	0.164621	PREDICTED_multicopper oxidase LPR1_like
XP_016452221.1	119.433	133.867	1.12085	Up	0.0408252	0.164591	PREDICTED_alpha_1_4_glucan_protein synthase UDP_forming_like
XP_016448276.1	495.267	555.1	1.12081	Up	0.0312213	0.164542	PREDICTED_ATP sulfurylase 1_chloroplastic_like
XP_016439340.1	429.9	481.833	1.1208	Up	0.0861039	0.164533	PREDICTED_uncharacterized protein At1g08160_like
XP_016458800.1	6565.3	7358.33	1.12079	Up	0.106412	0.164518	PREDICTED_chlorophyll a_b binding protein CP26_chloroplastic
XP_016460514.1	584.733	655.3	1.12068	Up	0.150729	0.164377	PREDICTED_allene oxide synthase_chloroplastic_like
XP_016461611.1	171.633	192.333	1.12061	Up	0.17181	0.164279	PREDICTED_protein yippee_like At4g27740
XP_016466042.1	3812.83	4272.4	1.12053	Up	0.0755427	0.164183	PREDICTED_isoaspartyl peptidase_L_asparaginase 1_like
XP_016434972.1	872.1	977.133	1.12044	Up	0.196564	0.164062	PREDICTED_rapid alkalinization factor_like
XP_016508366.1	85.2667	95.5333	1.12041	Up	0.355405	0.164022	PREDICTED_polyadenylate_binding protein_interacting protein 6_like
XP_016456647.1	966.9	1083	1.12007	Up	0.0476871	0.163595	PREDICTED_GDSL esterase_lipase At4g01130_like
XP_016501510.1	375.2	420.233	1.12002	Up	0.0678087	0.163531	PREDICTED_putative BPI_LBP family protein At1g04970
XP_016482820.1	138.333	154.933	1.12	Up	0.0725123	0.163499	PREDICTED_5_oxoprolinase_like
XP_016486428.1	1011.97	1133.37	1.11996	Up	0.0973333	0.163453	PREDICTED_glycine_rich cell wall structural protein_like
XP_016452979.1	4106.03	4597.67	1.11973	Up	0.477693	0.163157	PREDICTED_photosystem II 5 kDa protein_chloroplastic_like
XP_016509138.1	753.7	843.933	1.11972	Up	0.00826193	0.163139	PREDICTED_lysM domain_containing GPI_anchored protein 2_like
XP_016471662.1	597.733	669.267	1.11967	Up	0.00301145	0.163079	PREDICTED_ADP_ribosylation factor 1_like isoform X2
XP_016459612.1	769.367	861.433	1.11967	Up	0.0113707	0.163068	PREDICTED_probable receptor_like protein kinase At5g24010
XP_016469412.1	4847.63	5427.43	1.1196	Up	0.0288351	0.16299	PREDICTED_uncharacterized aarF domain_containing protein kinase At4g31390_chloroplastic_like
XP_016504992.1	832.467	932	1.11956	Up	0.267964	0.162937	PREDICTED_probable phytol kinase 1_chloroplastic
XP_016445583.1	85.9	96.1667	1.11952	Up	0.0339328	0.162879	PREDICTED_ALG_2 interacting protein X_like
XP_016465061.1	2685.43	3006.3	1.11948	Up	0.104701	0.162834	PREDICTED_internal alternative NADPH_ubiquinone oxidoreductase A1_mitochondrial isoform X1
XP_016478029.1	438.033	490.367	1.11947	Up	0.00276753	0.16282	PREDICTED_long chain acyl_CoA synthetase 9_chloroplastic_like
XP_016470935.1	203.467	227.767	1.11943	Up	0.0219585	0.162764	PREDICTED_uncharacterized protein LOC107793166
XP_016496915.1	1619.23	1812.5	1.11936	Up	0.302332	0.16267	PREDICTED_carbonic anhydrase_chloroplastic_like
XP_016443476.1	857.967	960.333	1.11931	Up	0.332762	0.162614	PREDICTED_syntaxin_121_like
XP_016432453.1	237.533	265.867	1.11928	Up	0.00434949	0.162573	PREDICTED_PITH domain_containing protein 1_like
XP_016453238.1	385.333	431.267	1.1192	Up	0.00836551	0.162473	PREDICTED_probable plastid_lipid_associated protein 11
XP_016454270.1	122.5	137.1	1.11918	Up	0.190843	0.162447	PREDICTED_protein CHUP1_chloroplastic_like
XP_016458499.1	203.433	227.667	1.11912	Up	0.146754	0.162367	PREDICTED_cytochrome P450 734A1_like
XP_016478310.1	221.933	248.333	1.11895	Up	0.0560229	0.162152	PREDICTED_transmembrane protein 33 homolog
XP_016467884.1	116.2	130	1.11876	Up	0.236595	0.161902	PREDICTED_E3 ubiquitin_protein ligase RGLG2_like
XP_016436968.1	187.833	210.133	1.11872	Up	0.057808	0.161852	PREDICTED_probable proteasome inhibitor_partial
XP_016461587.1	256.9	287.333	1.11846	Up	0.10317	0.161518	PREDICTED_indole_3_acetic acid_amido synthetase GH3_6_like
XP_016452408.1	167.467	187.3	1.11843	Up	0.286978	0.161477	PREDICTED_40S ribosomal protein S4_like
XP_016515048.1	158.5	177.267	1.1184	Up	0.0949528	0.161438	PREDICTED_tobamovirus multiplication protein 3_like
XP_016434397.1	665.2	743.9	1.11831	Up	0.00169968	0.161321	PREDICTED_thioredoxin reductase 2_like
XP_016491942.1	602.733	674.033	1.11829	Up	0.145366	0.1613	PREDICTED_IAA_amino acid hydrolase ILR1_like 5
XP_016463649.1	437.133	488.833	1.11827	Up	0.169539	0.161269	PREDICTED_phosphatidylserine decarboxylase proenzyme 2_like isoform X1
XP_016464958.1	428.1	478.667	1.11812	Up	0.00738728	0.161074	PREDICTED_bifunctional aspartokinase_homoserine dehydrogenase_chloroplastic_like isoform X1
XP_016472166.1	348.9	390	1.1178	Up	0.0878117	0.160661	PREDICTED_peroxisomal fatty acid beta_oxidation multifunctional protein AIM1_like
XP_016464414.1	1066.47	1192.07	1.11777	Up	0.142112	0.160626	PREDICTED_CSC1_like protein ERD4 isoform X1
XP_016484652.1	237.367	265.3	1.11768	Up	0.34565	0.160507	PREDICTED_glycylpeptide N_tetradecanoyltransferase 1_like
XP_016501163.1	151.1	168.867	1.11758	Up	0.377437	0.160381	PREDICTED_delta_1_pyrroline_5_carboxylate synthase_like
XP_016509585.1	453.733	507.067	1.11754	Up	0.0840437	0.160331	PREDICTED_glucan endo_1_3_beta_glucosidase 1_like
XP_016436711.1	2699.2	3016.43	1.11753	Up	0.022497	0.160312	PREDICTED_actin_104
XP_016461837.1	379.733	424.333	1.11745	Up	0.160921	0.160211	PREDICTED_electron transfer flavoprotein subunit beta_mitochondrial_like
XP_016442232.1	792.7	885.8	1.11745	Up	0.0732001	0.160206	PREDICTED_signal peptide peptidase_like
XP_016457152.1	663.567	741.5	1.11745	Up	0.175703	0.160205	PREDICTED_outer envelope pore protein 16_chloroplastic_like
XP_016489386.1	452.3	505.333	1.11725	Up	0.12615	0.159955	PREDICTED_tetratricopeptide repeat protein 38_like isoform X1
XP_016498913.1	653.733	730.3	1.11712	Up	0.227084	0.159787	PREDICTED_14 kDa proline_rich protein DC2_15_like
XP_016482701.1	880.733	983.733	1.11695	Up	0.0103911	0.159562	PREDICTED_NADPH_quinone oxidoreductase_like
XP_016434206.1	2117.43	2365.03	1.11693	Up	0.20686	0.159544	PREDICTED_uncharacterized protein LOC107760635
XP_016457148.1	285.3	318.633	1.11684	Up	0.302333	0.159417	PREDICTED_mitochondrial import receptor subunit TOM20_like
XP_016478139.1	549.1	613.2	1.11674	Up	0.0471349	0.159289	PREDICTED_tyrosine_sulfated glycopeptide receptor 1_like
XP_016460728.1	255.5	285.3	1.11663	Up	0.0150634	0.159156	PREDICTED_sugar transporter ERD6_like 6
XP_016477580.1	402.133	449.033	1.11663	Up	0.125671	0.159149	PREDICTED_protein COFACTOR ASSEMBLY OF COMPLEX C SUBUNIT B CCB4_chloroplastic_like isoform X1
XP_016458214.1	403.633	450.7	1.11661	Up	0.104488	0.159122	PREDICTED_5_oxoprolinase_like
XP_016432397.1	433.567	484.067	1.11648	Up	0.39793	0.158952	PREDICTED_rhodanese_like domain_containing protein 10 isoform X1
XP_016513456.1	317.7	354.7	1.11646	Up	0.0375927	0.158934	PREDICTED_NADPH_quinone oxidoreductase_like
XP_016432510.1	109.667	122.433	1.11641	Up	0.227785	0.158871	PREDICTED_endoplasmic reticulum oxidoreductin_1_like
XP_016464358.1	176.6	197.133	1.11627	Up	0.0626566	0.158686	PREDICTED_beta_galactosidase 17 isoform X1
XP_016442969.1	53.0667	59.2333	1.11621	Up	0.124717	0.158603	PREDICTED_shikimate O_hydroxycinnamoyltransferase_like
XP_016516107.1	620.1	692.133	1.11616	Up	0.0713522	0.158549	PREDICTED_glutathione synthetase_chloroplastic
XP_016471770.1	236.533	264	1.11612	Up	0.0143354	0.158494	PREDICTED_uncharacterized protein LOC107793840
XP_016484907.1	442.1	493.433	1.11611	Up	0.0868068	0.158482	PREDICTED_vacuolar_sorting receptor 6_like
XP_016504650.1	801.9	894.967	1.11606	Up	0.064135	0.158412	PREDICTED_probable inactive purple acid phosphatase 1
XP_016478343.1	639.433	713.6	1.11599	Up	0.00871863	0.158322	PREDICTED_protein BONZAI 1_like isoform X1
XP_016444887.1	2558.87	2855.1	1.11577	Up	0.0473332	0.158036	PREDICTED_acid beta_fructofuranosidase AIV_18_like
XP_016464097.1	459.633	512.833	1.11574	Up	0.0562144	0.158007	PREDICTED_ascorbate transporter_chloroplastic_like
XP_016461413.1	403.667	450.367	1.11569	Up	0.283955	0.157936	PREDICTED_ATP synthase subunit d_mitochondrial_like
XP_016452137.1	236.7	264.067	1.11562	Up	0.189472	0.157842	PREDICTED_uncharacterized protein LOC107776739
XP_016470019.1	214.267	239.033	1.11559	Up	0.0458313	0.157804	PREDICTED_protein LURP_one_related 10_like
XP_016499076.1	362.533	404.333	1.1153	Up	0.104286	0.157431	PREDICTED_vacuolar protein sorting_associated protein 36
XP_016492252.1	616.567	687.6	1.11521	Up	0.0169317	0.157313	PREDICTED_diphosphomevalonate decarboxylase MVD2_like
XP_016451637.1	1247.73	1391.37	1.11512	Up	0.220611	0.157193	PREDICTED_putative cytochrome c oxidase subunit 5b_like
XP_016506417.1	122.933	137.067	1.11497	Up	0.163622	0.157002	PREDICTED_cleavage and polyadenylation specificity factor subunit 3_I_like
XP_016469160.1	452.667	504.7	1.11495	Up	0.0153954	0.156977	PREDICTED_prolyl endopeptidase_like
XP_016471217.1	203.333	226.7	1.11492	Up	0.0195312	0.156938	PREDICTED_UPF0565 protein C2orf69 homolog
XP_016466832.1	1234.47	1376.27	1.11487	Up	0.236228	0.156872	PREDICTED_uncharacterized protein LOC107789513
XP_016479890.1	2477.6	2762.17	1.11486	Up	0.144287	0.156857	PREDICTED_probable steroid_binding protein 3
XP_016483523.1	139.067	155.033	1.11481	Up	0.496559	0.156802	PREDICTED_non_specific lipid_transfer protein 1_like
XP_016475172.1	572.9	638.667	1.1148	Up	0.0428523	0.15678	PREDICTED_probable trans_2_enoyl_CoA reductase_mitochondrial
XP_016482424.1	386.8	431.2	1.11479	Up	0.157743	0.156769	PREDICTED_phosphoribosylglycinamide formyltransferase_chloroplastic_like
XP_016446844.1	1568.63	1748.6	1.11473	Up	0.132204	0.156692	PREDICTED_uncharacterized protein At2g39795_mitochondrial_like
XP_016468957.1	1791.73	1997.1	1.11462	Up	0.205009	0.156551	PREDICTED_alpha_dioxygenase 1_like
XP_016466415.1	923.533	1029.3	1.11452	Up	0.241897	0.156428	PREDICTED_uncharacterized protein LOC107789151
XP_016473266.1	942.567	1050.47	1.11447	Up	0.000212869	0.156364	PREDICTED_serine__tRNA ligase_chloroplastic_mitochondrial_like isoform X1
XP_016448275.1	10534.1	11739.3	1.11442	Up	0.230323	0.156288	PREDICTED_2_methyl_6_phytyl_1_4_hydroquinone methyltransferase_chloroplastic_like
XP_016496374.1	5826.87	6493.37	1.11438	Up	0.0111531	0.156246	PREDICTED_ERBB_3 BINDING PROTEIN 1
XP_016474870.1	1409.93	1571.2	1.11438	Up	0.0244742	0.15624	PREDICTED_phosphoglucomutase isoform X1
XP_016473376.1	684.3	762.367	1.11408	Up	0.186417	0.155856	PREDICTED_probable bifunctional methylthioribulose_1_phosphate dehydratase_enolase_phosphatase E1 1
XP_016515196.1	740.3	824.7	1.11401	Up	0.233275	0.155759	PREDICTED_NADH dehydrogenase ubiquinone 1 alpha subcomplex subunit 2_like
XP_016457507.1	688.367	766.833	1.11399	Up	0.0181522	0.155736	PREDICTED_ras_related protein RABB1c_like
XP_016496417.1	567.733	632.433	1.11396	Up	0.0127107	0.1557	PREDICTED_ras_related protein Rab7_like
XP_016504734.1	3212.5	3578.47	1.11392	Up	0.0918311	0.155645	PREDICTED_protease Do_like 1_chloroplastic
XP_016443917.1	911.867	1015.7	1.11387	Up	0.00684514	0.15558	PREDICTED_ribose_phosphate pyrophosphokinase 4_like
XP_016479789.1	182.9	203.7	1.11372	Up	0.173881	0.155391	PREDICTED_uncharacterized protein LOC107801041 isoform X1
XP_016511987.1	1281.8	1427.5	1.11367	Up	0.252188	0.15532	PREDICTED_40S ribosomal protein S14_2_like
XP_016440278.1	1557.8	1734.87	1.11366	Up	0.0957305	0.155315	PREDICTED_calvin cycle protein CP12_3_chloroplastic_like
XP_016458840.1	1046.57	1165.43	1.11358	Up	0.235254	0.155202	PREDICTED_pyrrolidone_carboxylate peptidase_like
XP_016445843.1	6349	7069.57	1.11349	Up	0.180947	0.155092	PREDICTED_uncharacterized protein LOC107771029
XP_016437244.1	3474.23	3868.2	1.1134	Up	0.0970896	0.154968	PREDICTED_probable L_ascorbate peroxidase 6_chloroplastic isoform X1
XP_016478128.1	147.9	164.667	1.11336	Up	0.114739	0.154926	PREDICTED_polyvinylalcohol dehydrogenase_like
XP_016459097.1	960.367	1069.23	1.11336	Up	0.0789959	0.154919	PREDICTED_glucan endo_1_3_beta_glucosidase 5_like
XP_016503553.1	336.1	374.2	1.11336	Up	0.11202	0.154919	PREDICTED_ras_related protein YPT3
XP_016485371.1	3457.77	3849.23	1.11321	Up	0.039776	0.154731	PREDICTED_peroxiredoxin Q_chloroplastic_like
XP_016455767.1	774.033	861.633	1.11317	Up	0.230878	0.154678	PREDICTED_UTP__glucose_1_phosphate uridylyltransferase_like
XP_016510330.1	66.5667	74.1	1.11317	Up	0.147882	0.154674	PREDICTED_probable protein phosphatase 2C 9
XP_016463693.1	1913.5	2130.03	1.11316	Up	0.0532032	0.154662	PREDICTED_protein ASPARTIC PROTEASE IN GUARD CELL 1_like
XP_016459407.1	383.1	426.433	1.11311	Up	0.0752878	0.154599	PREDICTED_probable lactoylglutathione lyase_chloroplastic_partial
XP_016480211.1	450.4	501.333	1.11308	Up	0.0409975	0.154563	PREDICTED_ABC transporter I family member 19_like
XP_016479085.1	453.967	505.3	1.11308	Up	0.167445	0.154554	PREDICTED_protein HGH1 homolog isoform X1
XP_016501910.1	151.967	169.133	1.11296	Up	0.22547	0.154406	PREDICTED_proline synthase co_transcribed bacterial homolog protein_like
XP_016443885.1	342.967	381.667	1.11284	Up	0.299378	0.154245	PREDICTED_malate dehydrogenase NADP_chloroplastic_like isoform X1
XP_016446146.1	239.833	266.867	1.11272	Up	0.0668281	0.154087	PREDICTED_urease isoform X1
XP_016451910.1	416.3	463.2	1.11266	Up	0.299319	0.154012	PREDICTED_thiosulfate sulfurtransferase 16_chloroplastic_like
XP_016479652.1	132.9	147.867	1.11262	Up	0.250068	0.153956	PREDICTED_uncharacterized protein LOC107800903 isoform X1
XP_016443447.1	658.867	733	1.11252	Up	0.0213905	0.153827	PREDICTED_dolichyl_diphosphooligosaccharide__protein glycosyltransferase subunit DAD1
XP_016446540.1	1150.8	1280.27	1.1125	Up	0.00701692	0.153807	PREDICTED_DCC family protein At1g52590_chloroplastic_like
XP_016457272.1	451.167	501.867	1.11238	Up	0.0076075	0.153644	PREDICTED_peptide deformylase 1A_chloroplastic_like
XP_016486957.1	403.233	448.533	1.11234	Up	0.0488451	0.1536	PREDICTED_abscisic acid receptor PYL9_like
XP_016442650.1	205.767	228.867	1.11226	Up	0.176387	0.153498	PREDICTED_ubiquitin_conjugating enzyme E2 28_like
XP_016461162.1	415.4	462.033	1.11226	Up	0.0079999	0.153496	PREDICTED_leucine_rich repeat extensin_like protein 6
XP_016438345.1	986	1096.53	1.1121	Up	0.0586447	0.15329	PREDICTED_thylakoid lumenal 15 kDa protein 1_chloroplastic_like
XP_016493028.1	720.967	801.767	1.11207	Up	0.0191253	0.15325	PREDICTED_uncharacterized protein LOC107812444
XP_016465097.1	1745.7	1941.27	1.11203	Up	0.300531	0.153193	PREDICTED_ABC transporter F family member 4_like isoform X1
XP_016482294.1	757.867	842.733	1.11198	Up	0.0617723	0.153132	PREDICTED_5_methylthioadenosine_S_adenosylhomocysteine nucleosidase 2_like
XP_016462253.1	1478.23	1643.73	1.11196	Up	0.0442508	0.153102	PREDICTED_uncharacterized protein LOC107785452
XP_016468102.1	434.733	483.4	1.11195	Up	0.232524	0.153087	PREDICTED_polyU_specific endoribonuclease_B_like
XP_016506143.1	651.867	724.833	1.11193	Up	0.0702507	0.153072	PREDICTED_probable inactive purple acid phosphatase 27
XP_016444783.1	235.067	261.333	1.11174	Up	0.0876598	0.152821	PREDICTED_uncharacterized protein At4g06744_like
XP_016503413.1	5515.4	6131.6	1.11172	Up	0.0088436	0.152798	PREDICTED_probable nucleoredoxin 1
XP_016494053.1	938.933	1043.83	1.11172	Up	0.186677	0.152797	PREDICTED_tobamovirus multiplication protein 2A_like
XP_016436204.1	159.633	177.467	1.11171	Up	0.486084	0.152786	PREDICTED_DEAD_box ATP_dependent RNA helicase 8_like
XP_016445666.1	502.9	559.067	1.11169	Up	0.415842	0.152749	PREDICTED_ankyrin repeat domain_containing protein 2A_like
XP_016452857.1	277.967	308.967	1.11152	Up	0.106652	0.152539	PREDICTED_uncharacterized protein LOC107777364 isoform X1
XP_016498734.1	913.233	1015.03	1.11147	Up	0.0943634	0.152472	PREDICTED_fructokinase_2_like
XP_016454407.1	198.3	220.4	1.11145	Up	0.0663189	0.15244	PREDICTED_E3 ubiquitin_protein ligase RGLG2_like
XP_016497917.1	146.867	163.233	1.11144	Up	0.282728	0.152429	PREDICTED_probable receptor_like protein kinase At5g47070
YP_173471.1	544.1	604.733	1.11144	Up	0.199508	0.152427	NADH dehydrogenase subunit 6 mitochondrion
XP_016432480.1	1754.6	1950.07	1.1114	Up	0.115405	0.152381	PREDICTED_20 kDa chaperonin_chloroplastic_like
XP_016442285.1	549.1	610.267	1.11139	Up	0.0596606	0.152371	PREDICTED_asparagine__tRNA ligase_cytoplasmic 1_like
XP_016469916.1	243.1	270.167	1.11134	Up	0.306377	0.1523	PREDICTED_fructose_1_6_bisphosphatase_chloroplastic_like
XP_016433589.1	20540.5	22826.1	1.11127	Up	0.0093821	0.152213	PREDICTED_thylakoid lumenal 17_4 kDa protein_chloroplastic_like
XP_016489696.1	714.8	794.233	1.11113	Up	0.0608323	0.152023	PREDICTED_lysM domain_containing GPI_anchored protein 2_like
XP_016493131.1	901.033	1001.13	1.11109	Up	0.0933435	0.151982	PREDICTED_protein CHLORORESPIRATORY REDUCTION 6_chloroplastic_like
XP_016513596.1	5241.57	5823.33	1.11099	Up	0.00563533	0.151847	PREDICTED_beta_xylosidase_alpha_L_arabinofuranosidase 2_like
XP_016494308.1	697.833	775.2	1.11087	Up	0.093823	0.151686	PREDICTED_thioredoxin reductase NTRC_like
XP_016444122.1	2445.97	2717.13	1.11086	Up	0.00834233	0.151681	PREDICTED_alpha_galactosidase 3_like
XP_016458739.1	2246.17	2495.17	1.11086	Up	0.0639561	0.151671	PREDICTED_pectinesterase_like
XP_016446369.1	575.233	639	1.11085	Up	0.154713	0.151669	PREDICTED_beta_ureidopropionase_like
XP_016504471.1	619.767	688.467	1.11085	Up	0.0642329	0.151662	PREDICTED_2_keto_3_deoxy_L_rhamnonate aldolase_like
XP_016467769.1	376.267	417.933	1.11074	Up	0.216905	0.151517	PREDICTED_mitochondrial carnitine_acylcarnitine carrier_like protein
XP_016474060.1	744.267	826.6	1.11062	Up	0.513413	0.15137	PREDICTED_pectin acetylesterase 12_like
XP_016511021.1	177.8	197.467	1.11061	Up	0.302828	0.151354	PREDICTED_quinone oxidoreductase_like
XP_016454948.1	996.2	1106.37	1.11059	Up	0.154046	0.151322	PREDICTED_expansin_A4_like
XP_016488088.1	55.7667	61.9333	1.11058	Up	0.0945582	0.151313	PREDICTED_topless_related protein 4_like isoform X1
XP_016439057.1	341.233	378.933	1.11048	Up	0.245342	0.151185	PREDICTED_nardilysin_like isoform X1
XP_016457106.1	275.833	306.3	1.11045	Up	0.0146908	0.151149	PREDICTED_NADPH_quinone oxidoreductase subunit U_chloroplastic_like
XP_016452675.1	297.967	330.833	1.1103	Up	0.159164	0.150954	PREDICTED_serine_threonine_protein kinase SAPK3_like
XP_016455669.1	382.1	424.2	1.11018	Up	0.093153	0.150794	PREDICTED_probable glutathione S_transferase
XP_016500275.1	308.6	342.567	1.11007	Up	0.289593	0.150647	PREDICTED_transcription factor TCP23_like
XP_016471916.1	627.533	696.6	1.11006	Up	0.204375	0.150638	PREDICTED_uncharacterized aarF domain_containing protein kinase At1g79600_chloroplastic_like
XP_016466450.1	426.533	473.467	1.11003	Up	0.162988	0.150604	PREDICTED_tryptophan synthase beta chain 2_like
XP_016488431.1	735.067	815.933	1.11001	Up	0.00142606	0.150576	PREDICTED_protein transport protein SEC24_like
XP_016455556.1	225.467	250.267	1.10999	Up	0.0419737	0.150552	PREDICTED_uncharacterized protein LOC107779614
XP_016512140.1	1060.4	1177	1.10996	Up	0.19945	0.150506	PREDICTED_cytokinin riboside 5_monophosphate phosphoribohydrolase LOG8_like
XP_016468261.1	251.333	278.933	1.10981	Up	0.299515	0.150318	PREDICTED_UPF0587 protein C1orf123 homolog
NP_054497.2	23754.8	26359.2	1.10964	Up	0.348539	0.150089	photosystem I P700 chlorophyll a apoprotein A1 plastid
XP_016469707.1	1462.97	1623.13	1.10948	Up	0.0254048	0.149885	PREDICTED_3_hydroxyacyl_acyl_carrier_protein dehydratase FabZ_like
XP_016461810.1	755.6	838.3	1.10945	Up	0.0669155	0.149844	PREDICTED_protein XAP5 CIRCADIAN TIMEKEEPER
XP_016470139.1	833.067	924.167	1.10935	Up	0.0504157	0.149721	PREDICTED_uncharacterized protein LOC107792443
XP_016460917.1	2337.1	2592.6	1.10932	Up	0.254582	0.14968	PREDICTED_peptidyl_prolyl cis_trans isomerase CYP28_chloroplastic_like
XP_016449836.1	296.767	329.2	1.10929	Up	0.0412532	0.149635	PREDICTED_aminoacylase_1_like
XP_016453051.1	2614.7	2899.73	1.10901	Up	0.158675	0.149275	PREDICTED_probable endo_1_34_beta_glucanase ARB_01444 isoform X1
XP_016437429.1	855.233	948.367	1.1089	Up	0.0374658	0.149127	PREDICTED_electron transfer flavoprotein subunit alpha_mitochondrial_like
XP_016453900.1	650.6	721.3	1.10867	Up	0.174389	0.148829	PREDICTED_uncharacterized protein T28D9_1_like
XP_016469381.1	471.167	522.367	1.10867	Up	0.11346	0.148825	PREDICTED_uncharacterized protein LOC107791761
XP_016501927.1	204.633	226.867	1.10865	Up	0.0682074	0.148803	PREDICTED_short_chain dehydrogenase TIC 32_chloroplastic_like
XP_016451601.1	421.567	467.367	1.10864	Up	0.183823	0.148794	PREDICTED_GTP_binding protein YPTM2_like
XP_016473538.1	1175.73	1303.47	1.10864	Up	0.0204866	0.148793	PREDICTED_BTB_POZ domain_containing protein At5g67385_like
XP_016485222.1	335.3	371.7	1.10856	Up	0.00797473	0.148686	PREDICTED_aspartate carbamoyltransferase 1_chloroplastic_like
XP_016508109.1	381.767	423.2	1.10853	Up	0.176685	0.148648	PREDICTED_aspartic proteinase_like protein 2 isoform X1
XP_016483569.1	1137.4	1260.8	1.10849	Up	0.0192742	0.1486	PREDICTED_RAN GTPase_activating protein 1_like
XP_016490512.1	525.7	582.733	1.10849	Up	0.340198	0.148596	PREDICTED_phosphoglucan_water dikinase_chloroplastic_like
XP_016444723.1	440.2	487.933	1.10844	Up	0.0230497	0.148525	PREDICTED_serine_threonine protein phosphatase 2A 57 kDa regulatory subunit B beta isoform_like isoform X1
XP_016459767.1	123.6	137	1.10841	Up	0.256651	0.148497	PREDICTED_tubulin beta_1 chain_like
XP_016444746.1	160.133	177.467	1.10824	Up	0.136629	0.148274	PREDICTED_uncharacterized protein LOC107770005
XP_016458412.1	2062.53	2285.73	1.10822	Up	0.0130541	0.14824	PREDICTED_acetylornithine deacetylase
XP_016474142.1	570.267	631.9	1.10808	Up	0.00381217	0.14806	PREDICTED_probable plastid_lipid_associated protein 7_chloroplastic isoform X1
XP_016512372.1	777.633	861.667	1.10806	Up	0.0689636	0.14804	PREDICTED_endo_1_31_4_beta_D_glucanase_like
XP_016455413.1	2432.53	2695.17	1.10797	Up	0.0882519	0.147915	PREDICTED_transcriptional regulator DEF1_like
XP_016472445.1	183.467	203.267	1.10792	Up	0.385489	0.147856	PREDICTED_uncharacterized protein LOC107794473
XP_016470579.1	510.333	565.4	1.1079	Up	0.0715994	0.147832	PREDICTED_uncharacterized protein LOC107792843
XP_016437859.1	67.7	75	1.10783	Up	0.0836986	0.147735	PREDICTED_glutathione S_transferase T1_like isoform X1
XP_016439077.1	2187.8	2423.53	1.10775	Up	0.039768	0.147631	PREDICTED_farnesyl pyrophosphate synthase 1_like
XP_016497001.1	669.367	741.367	1.10756	Up	0.166867	0.147391	PREDICTED_uncharacterized protein LOC107815869
XP_016438990.1	5539.37	6134.27	1.10739	Up	0.0610571	0.14717	PREDICTED_short_chain dehydrogenase TIC 32_chloroplastic_like
XP_016509979.1	106.467	117.9	1.10739	Up	0.153454	0.147162	PREDICTED_protein transport protein SEC23_like
XP_016480077.1	1768.27	1958.1	1.10736	Up	0.173289	0.147119	PREDICTED_uncharacterized protein LOC107801287
XP_016456478.1	1548.7	1714.87	1.10729	Up	0.0864944	0.147039	PREDICTED_uncharacterized protein LOC107780443
XP_016516206.1	515.533	570.8	1.1072	Up	0.0515733	0.14692	PREDICTED_uncharacterized protein LOC107832824
XP_016478963.1	75.9	84.0333	1.10716	Up	0.579306	0.146862	PREDICTED_linoleate 13S_lipoxygenase 2_1_chloroplastic_like
XP_016463524.1	2320.97	2569.63	1.10714	Up	0.0303018	0.146837	PREDICTED_uncharacterized protein LOC107786553
XP_016487479.1	438.933	485.933	1.10708	Up	0.157192	0.146757	PREDICTED_glucan endo_1_3_beta_glucosidase 6_like
XP_016449335.1	215.8	238.9	1.10704	Up	0.150382	0.146712	PREDICTED_60S ribosomal protein L32_1_like
XP_016440305.1	1689.23	1869.9	1.10695	Up	0.00672016	0.146592	PREDICTED_dipeptidyl_peptidase 5_like
XP_016453605.1	105.733	117.033	1.10687	Up	0.0236369	0.146489	PREDICTED_methionyl_tRNA formyltransferase_like isoform X1
XP_016476266.1	418.7	463.433	1.10684	Up	0.00982681	0.146445	PREDICTED_thioredoxin_like protein Clot
XP_016482883.1	5791.97	6410.27	1.10675	Up	0.0552679	0.146331	PREDICTED_uncharacterized protein LOC107803555 isoform X2
XP_016436749.1	3717.73	4114.57	1.10674	Up	0.518953	0.146317	PREDICTED_uncharacterized protein LOC107762863
XP_016440065.1	1854.5	2052.27	1.10664	Up	0.0594086	0.146188	PREDICTED_peroxiredoxin_2B_like
XP_016440108.1	4136.6	4577.47	1.10658	Up	0.14273	0.146104	PREDICTED_aspartic proteinase nepenthesin_2_like
XP_016441279.1	314.667	348.2	1.10657	Up	0.0298345	0.146092	PREDICTED_LRR receptor_like serine_threonine_protein kinase FLS2
XP_016497231.1	82.6	91.4	1.10654	Up	0.118531	0.146052	PREDICTED_cytochrome b_c1 complex subunit 7_2_like isoform X1
XP_016443187.1	44.7667	49.5333	1.10648	Up	0.416906	0.145975	PREDICTED_probable 6_phosphogluconolactonase 4_chloroplastic
XP_016478775.1	218.3	241.533	1.10643	Up	0.08195	0.14591	PREDICTED_probable trehalase
XP_016450167.1	244.7	270.733	1.10639	Up	0.186663	0.145858	PREDICTED_squamous cell carcinoma antigen recognized by T_cells 3_like isoform X1
XP_016433958.1	314.567	348	1.10628	Up	0.012672	0.145722	PREDICTED_probable aminotransferase ACS12
XP_016457322.1	1127	1246.77	1.10627	Up	0.214624	0.145704	PREDICTED_heat shock 70 kDa protein 17_like
XP_016488819.1	348.933	385.9	1.10594	Up	0.426978	0.145276	PREDICTED_UDP_sugar pyrophosphorylase_like
XP_016463244.1	762.733	843.467	1.10585	Up	0.136144	0.145152	PREDICTED_psbP domain_containing protein 3_chloroplastic_like
XP_016445444.1	553.233	611.767	1.1058	Up	0.00629697	0.145093	PREDICTED_uncharacterized protein LOC107770635
XP_016507817.1	551.4	609.7	1.10573	Up	0.101539	0.145	PREDICTED_2_hydroxyacyl_CoA lyase_like
XP_016451591.1	7684.13	8496.5	1.10572	Up	0.313675	0.144986	PREDICTED_pyruvate_phosphate dikinase 2 isoform X1
XP_016455137.1	169	186.867	1.10572	Up	0.266632	0.144986	PREDICTED_translation initiation factor IF_2_like isoform X1
XP_016511246.1	492.933	545.033	1.10569	Up	0.214952	0.144952	PREDICTED_ubiquitin thioesterase OTU1_like
XP_016482414.1	1023.93	1132.13	1.10567	Up	0.141649	0.144922	PREDICTED_remorin_like
XP_016504601.1	638.3	705.633	1.10549	Up	0.0511339	0.144684	PREDICTED_protein DGS1_mitochondrial
XP_016509414.1	194.7	215.233	1.10546	Up	0.318628	0.144649	PREDICTED_glycerophosphodiester phosphodiesterase GDPD6_like isoform X1
XP_016436545.1	287.9	318.233	1.10536	Up	0.327454	0.144517	PREDICTED_phosphomannomutase_like isoform X1
XP_016451090.1	367.867	406.6	1.10529	Up	0.00722151	0.144427	PREDICTED_fatty_acid_binding protein 3_chloroplastic_like
XP_016514667.1	2581.87	2853.7	1.10529	Up	0.0700922	0.144419	PREDICTED_ATP_dependent zinc metalloprotease FTSH_chloroplastic_like
XP_016486456.1	227.8	251.733	1.10506	Up	0.249607	0.144129	PREDICTED_uncharacterized protein LOC107806744
XP_016439836.1	172.833	190.967	1.10492	Up	0.0845538	0.143939	PREDICTED_tRNA guanine37_N1_methyltransferase 2_like isoform X1
XP_016489244.1	824.4	910.833	1.10484	Up	0.000400703	0.143843	PREDICTED_ran_binding protein 1 homolog c_like
XP_016501952.1	503.9	556.7	1.10478	Up	0.0176748	0.143763	PREDICTED_probable glucan 1_3_beta_glucosidase A isoform X1
XP_016438102.1	4635.87	5121.37	1.10473	Up	0.154018	0.14369	PREDICTED_60S ribosomal protein L5_like
XP_016436384.1	732.667	809.333	1.10464	Up	0.0116144	0.143577	PREDICTED_probable phosphopantothenoylcysteine decarboxylase
XP_016507437.1	237.333	262.167	1.10463	Up	0.255484	0.14357	PREDICTED_protein BTR1_like isoform X1
XP_016432951.1	1450.13	1601.77	1.10457	Up	0.0345165	0.143478	PREDICTED_probable inactive purple acid phosphatase 27
XP_016492987.1	211.533	233.567	1.10416	Up	0.32853	0.142949	PREDICTED_coiled_coil domain_containing protein 124_like isoform X1
XP_016438506.1	206.9	228.433	1.10408	Up	0.272217	0.14284	PREDICTED_vacuolar protein sorting_associated protein 2 homolog 1
XP_016483377.1	428.4	472.967	1.10403	Up	0.0543787	0.14278	PREDICTED_UDP_glycosyltransferase 89B2_like
XP_016446273.1	538.667	594.7	1.10402	Up	0.0730699	0.142769	PREDICTED_40S ribosomal protein S14_2_like
XP_016481610.1	412.833	455.767	1.104	Up	0.129185	0.142736	PREDICTED_uncharacterized protein At5g49945_like
XP_016433085.1	1337.23	1476.27	1.10397	Up	0.0506155	0.142702	PREDICTED_probable prolyl 4_hydroxylase 4
XP_016451708.1	1411.1	1557.8	1.10396	Up	0.0623222	0.14269	PREDICTED_ATP_citrate synthase alpha chain protein 2_like
XP_016452119.1	1640.1	1810.47	1.10388	Up	0.0279995	0.142578	PREDICTED_ribonuclease 2_like isoform X1
XP_016499845.1	459.333	507	1.10377	Up	0.0542908	0.142444	PREDICTED_iron_sulfur assembly protein IscA_like 1_mitochondrial isoform X1
XP_016505855.1	2967.53	3275.37	1.10373	Up	0.0101497	0.142392	PREDICTED_uncharacterized protein LOC107823677
XP_016505423.1	203.567	224.6	1.10332	Up	0.0839943	0.141857	PREDICTED_uncharacterized protein LOC107823311_partial
XP_016457985.1	3414.43	3767.1	1.10329	Up	0.0869887	0.141808	PREDICTED_pyridoxal kinase_like isoform X3
XP_016466338.1	1757.1	1938.5	1.10324	Up	0.0526887	0.141744	PREDICTED_cytochrome c
XP_016494428.1	587.8	648.467	1.10321	Up	0.132947	0.141707	PREDICTED_uncharacterized protein LOC107813659
XP_016509238.1	440.567	486.033	1.1032	Up	0.00132405	0.141695	PREDICTED_uncharacterized protein LOC107826729
XP_016471797.1	784.2	865.033	1.10308	Up	0.00532576	0.141534	PREDICTED_probable leucine_rich repeat receptor_like protein kinase At1g35710
XP_016466916.1	678.6	748.333	1.10276	Up	0.153665	0.14112	PREDICTED_uncharacterized protein LOC107789592
XP_016481265.1	1396.83	1540.33	1.10273	Up	0.177687	0.141083	PREDICTED_phosphatidate cytidylyltransferase 4_chloroplastic_like isoform X1
XP_016458632.1	75.3667	83.1	1.10261	Up	0.16121	0.140922	PREDICTED_uncharacterized protein LOC107782276
XP_016499302.1	63.3667	69.8667	1.10258	Up	0.512378	0.14088	PREDICTED_acid phosphatase 1_like
XP_016512066.1	682.567	752.567	1.10255	Up	0.159749	0.140849	PREDICTED_DNA_binding protein DDB_G0278111_like isoform X1
XP_016453380.1	499.833	551.067	1.1025	Up	0.253231	0.14078	PREDICTED_probable mitochondrial saccharopine dehydrogenase_like oxidoreductase At5g39410
XP_016495902.1	274.767	302.9	1.10239	Up	0.0578712	0.140635	PREDICTED_uncharacterized protein LOC107814911
XP_016508952.1	1160.4	1279.17	1.10235	Up	0.16426	0.140582	PREDICTED_uncharacterized protein LOC107826479
XP_016453363.1	1067.77	1176.83	1.10214	Up	0.0296202	0.140314	PREDICTED_uncharacterized protein LOC107777748
XP_016484763.1	4333.27	4775.7	1.1021	Up	0.147965	0.140257	PREDICTED_V_type proton ATPase subunit G 1
XP_016473252.1	216.133	238.2	1.1021	Up	0.128074	0.140252	PREDICTED_40S ribosomal protein S17_like
XP_016486422.1	733.9	808.8	1.10206	Up	0.00272457	0.1402	PREDICTED_probable tocopherol cyclase_chloroplastic
XP_016457040.1	70.5667	77.7667	1.10203	Up	0.113233	0.140165	PREDICTED_la_related protein 6A_like
XP_016478930.1	863.267	951.3	1.10198	Up	0.183589	0.140094	PREDICTED_thioredoxin reductase NTRC_like
XP_016455527.1	329.867	363.5	1.10196	Up	0.256954	0.140072	PREDICTED_uncharacterized protein LOC107779590
XP_016433530.1	359.067	395.667	1.10193	Up	0.406466	0.140034	PREDICTED_probable inactive purple acid phosphatase 2
XP_016467639.1	1631.23	1797.43	1.10189	Up	0.0936464	0.139975	PREDICTED_acylsugar acyltransferase 3_like
XP_016512395.1	1744.07	1921.57	1.10177	Up	0.0877019	0.139828	PREDICTED_50S ribosomal protein L7_L12_like
XP_016495162.1	2360.23	2600.37	1.10174	Up	0.00866045	0.139786	PREDICTED_probable mitochondrial_processing peptidase subunit beta_mitochondrial isoform X1
XP_016483247.1	752.833	829.4	1.1017	Up	0.0381482	0.139738	PREDICTED_J domain_containing protein required for chloroplast accumulation response 1_like
NP_054484.1	2053.07	2261.7	1.10162	Up	0.141779	0.139627	ATP synthase CF0 A subunit plastid
XP_016483223.1	363.1	399.9	1.10135	Up	0.203733	0.139272	PREDICTED_uncharacterized protein LOC107803943
XP_016471784.1	142.167	156.567	1.10129	Up	0.254412	0.139194	PREDICTED_14_3_3 protein 4_like
XP_016498563.1	79.4667	87.5	1.10109	Up	0.249214	0.138933	PREDICTED_G_type lectin S_receptor_like serine_threonine_protein kinase SD2_5
XP_016481335.1	793.6	873.767	1.10102	Up	0.251145	0.138836	PREDICTED_dnaJ protein ERDJ2A_like
XP_016479401.1	432.733	476.433	1.10099	Up	0.21123	0.138796	PREDICTED_ESCRT_related protein CHMP1B_like
XP_016451806.1	2935.1	3231.5	1.10098	Up	0.0337819	0.138794	PREDICTED_probable serine protease EDA2 isoform X1
XP_016480106.1	433.433	477.1	1.10075	Up	0.00246106	0.138482	PREDICTED_25_3 kDa vesicle transport protein_like isoform X1
XP_016434518.1	161.167	177.4	1.10072	Up	0.0658946	0.138453	PREDICTED_programmed cell death protein 4_like
XP_016443795.1	247.2	272.067	1.10059	Up	0.243155	0.138281	PREDICTED_protein_tyrosine_phosphatase IBR5_like
XP_016441072.1	208.433	229.4	1.10059	Up	0.0117245	0.138279	PREDICTED_probable sugar phosphate_phosphate translocator At2g25520_partial
XP_016447773.1	130.167	143.233	1.10038	Up	0.233844	0.138007	PREDICTED_uncharacterized protein LOC107772817
XP_016456391.1	1345.27	1480.3	1.10038	Up	0.0574333	0.137997	PREDICTED_histone H2A_6_like
XP_016456627.1	1476.83	1625	1.10033	Up	0.281409	0.137933	PREDICTED_40S ribosomal protein S11_like
XP_016490070.1	11274.5	12405.5	1.10031	Up	0.00769874	0.137916	PREDICTED_early nodulin_like protein 2
XP_016450373.1	232.033	255.3	1.10027	Up	0.0651919	0.137861	PREDICTED_uncharacterized protein LOC107775183
XP_016509130.1	1051.73	1157.17	1.10025	Up	0.167824	0.137828	PREDICTED_uncharacterized protein sll0005_like isoform X1
XP_016438188.1	4163.33	4580.67	1.10024	Up	0.0612051	0.137819	PREDICTED_cysteine proteinase inhibitor 5_like
XP_016502844.1	588.733	647.733	1.10022	Up	0.0246469	0.137786	PREDICTED_uncharacterized protein LOC107820985 isoform X1
XP_016446143.1	1011.8	1113.17	1.10018	Up	0.172905	0.137745	PREDICTED_receptor_like protein kinase HERK 1
XP_016461612.1	232	255.233	1.10014	Up	0.100289	0.137692	PREDICTED_uncharacterized aarF domain_containing protein kinase At1g79600_chloroplastic_like
XP_016512028.1	551.533	606.733	1.10008	Up	0.176697	0.137614	PREDICTED_uncharacterized protein LOC107829101
XP_016503432.1	173.667	191.033	1.1	Up	0.592263	0.137504	PREDICTED_pyruvate kinase 1_cytosolic_like
XP_016460836.1	726.467	799.1	1.09998	Up	0.0992955	0.137479	PREDICTED_uncharacterized protein At2g34460_chloroplastic_like
XP_016477824.1	1143.7	1257.93	1.09988	Up	0.0592068	0.137347	PREDICTED_transmembrane protein 120 homolog
XP_016510164.1	2169.03	2385.67	1.09988	Up	0.00918235	0.13734	PREDICTED_60S ribosomal protein L8_like
XP_016457977.1	17477.9	19223.4	1.09987	Up	0.184961	0.137337	PREDICTED_ferredoxin_dependent glutamate synthase_chloroplastic_like
XP_016468626.1	590.933	649.833	1.09967	Up	0.172258	0.137074	PREDICTED_sodium_pyruvate cotransporter BASS2_chloroplastic_like
XP_016484128.1	1036.23	1139.5	1.09966	Up	0.00733875	0.137052	PREDICTED_cytochrome b_c1 complex subunit Rieske_1_mitochondrial
XP_016515893.1	787.733	866.2	1.09961	Up	0.033235	0.136993	PREDICTED_aquaporin TIP2_1_like
XP_016443986.1	223.233	245.467	1.0996	Up	0.389848	0.136975	PREDICTED_phenylalanine ammonia_lyase_like
XP_016432462.1	199.3	219.133	1.09951	Up	0.00551728	0.136867	PREDICTED_14_3_3 protein 9_like isoform X1
XP_016492933.1	3860.83	4244.87	1.09947	Up	0.271956	0.136807	PREDICTED_aspartic proteinase Asp1_like
XP_016456931.1	1569.37	1725.33	1.09938	Up	0.0165367	0.136693	PREDICTED_glutaredoxin_C4_like
XP_016441428.1	344.667	378.9	1.09932	Up	0.00929689	0.136615	PREDICTED_ferredoxin__nitrite reductase_chloroplastic_like
XP_016439718.1	251.033	275.967	1.09932	Up	0.247911	0.136615	PREDICTED_maltose excess protein 1_like_chloroplastic
XP_016449651.1	823.267	905.033	1.09932	Up	0.00324232	0.136611	PREDICTED_dihydroflavonol_4_reductase_like
XP_016459747.1	680.4	747.933	1.09926	Up	0.177468	0.136527	PREDICTED_ATPase ASNA1 homolog 2_like
XP_016455283.1	1108.43	1218.43	1.09924	Up	0.082905	0.136505	PREDICTED_glutamic acid_rich protein_like isoform X1
XP_016445014.1	69.2333	76.1	1.09918	Up	0.409033	0.13643	PREDICTED_serine_arginine_rich splicing factor RS31_like isoform X1
XP_016482426.1	2618.4	2878.03	1.09916	Up	0.130816	0.136398	PREDICTED_probable carboxylesterase SOBER1_like
XP_016433100.1	603.9	663.767	1.09913	Up	0.238174	0.136367	PREDICTED_probable polygalacturonase At3g15720 isoform X2
XP_016445776.1	346.4	380.733	1.09911	Up	0.0165839	0.136342	PREDICTED_translation initiation factor eIF_2B subunit gamma isoform X1
XP_016482206.1	301.367	331.233	1.0991	Up	0.0791878	0.136328	PREDICTED_katanin p60 ATPase_containing subunit A_like 2 isoform X1
XP_016442944.1	263.767	289.867	1.09895	Up	0.0302064	0.136127	PREDICTED_thylakoid membrane protein TERC_chloroplastic_like isoform X1
XP_016434626.1	1631.8	1793.23	1.09893	Up	0.0726203	0.136099	PREDICTED_probable histone H2A variant 1
XP_016502724.1	2450.9	2693.23	1.09888	Up	0.188338	0.136028	PREDICTED_probable carbohydrate esterase At4g34215
XP_016511204.1	919.9	1010.73	1.09874	Up	0.0485808	0.135853	PREDICTED_uncharacterized protein LOC107828422
XP_016434709.1	483.533	531.267	1.09872	Up	0.232227	0.135821	PREDICTED_zinc finger protein VAR3_chloroplastic_like
XP_016435569.1	296.533	325.8	1.0987	Up	0.417557	0.135792	PREDICTED_proline synthase co_transcribed bacterial homolog protein_like
XP_016498262.1	54.7667	60.1667	1.0986	Up	0.408102	0.135666	PREDICTED_LOW QUALITY PROTEIN_BEACH domain_containing protein C2_like
XP_016432244.1	1549.33	1701.8	1.09841	Up	0.071831	0.135414	PREDICTED_uncharacterized protein LOC107758913
XP_016495042.1	211.4	232.2	1.09839	Up	0.109366	0.135393	PREDICTED_ras_related protein RABA2a
XP_016445053.1	261.267	286.967	1.09837	Up	0.304561	0.13536	PREDICTED_protein YLS9_like
XP_016499661.1	387.333	425.4	1.09828	Up	0.0953768	0.135244	PREDICTED_uncharacterized protein At1g32220_chloroplastic_like isoform X1
XP_016446682.1	129.567	142.267	1.09802	Up	0.148859	0.134903	PREDICTED_receptor_like protein kinase HSL1
XP_016488445.1	16792.7	18437.4	1.09794	Up	0.192436	0.134801	PREDICTED_protein CURVATURE THYLAKOID 1A_chloroplastic_like
XP_016447721.1	100.767	110.633	1.09792	Up	0.106987	0.134768	PREDICTED_vacuolar_processing enzyme gamma_isozyme_like_partial
XP_016479168.1	6324.03	6943.17	1.0979	Up	0.11683	0.134749	PREDICTED_protein CURVATURE THYLAKOID 1C_chloroplastic_like
XP_016466580.1	2017.23	2214.63	1.09786	Up	0.0894832	0.13469	PREDICTED_gamma_glutamyltranspeptidase 1_like isoform X1
XP_016443235.1	35.7667	39.2667	1.09786	Up	0.10767	0.134689	PREDICTED_probable serine_threonine protein kinase IREH1
XP_016455323.1	337	369.967	1.09782	Up	0.0885	0.134647	PREDICTED_ER membrane protein complex subunit 10_like
XP_016512633.1	925.367	1015.67	1.09758	Up	0.028853	0.13433	PREDICTED_protein ASPARTIC PROTEASE IN GUARD CELL 1_like
XP_016467705.1	352.9	387.333	1.09757	Up	0.0580669	0.134316	PREDICTED_uncharacterized protein LOC107790299
XP_016511054.1	1489.93	1635.17	1.09748	Up	0.19994	0.13419	PREDICTED_receptor protein kinase TMK1_like
XP_016444900.1	1415.33	1553.27	1.09746	Up	0.000864761	0.134164	PREDICTED_pectinesterase 2_like
XP_016497810.1	842.5	924.6	1.09745	Up	0.098462	0.134153	PREDICTED_zingipain_2_like
XP_016465251.1	2454.93	2694	1.09738	Up	0.132609	0.134066	PREDICTED_zeatin O_glucosyltransferase_like
XP_016501161.1	532.067	583.867	1.09736	Up	0.00190569	0.134032	PREDICTED_gamma carbonic anhydrase 1_mitochondrial_like
XP_016450177.1	73.1333	80.2333	1.09708	Up	0.181865	0.133673	PREDICTED_methionine S_methyltransferase_like
XP_016496926.1	244.167	267.767	1.09666	Up	0.0357013	0.13311	PREDICTED_bifunctional phosphatase IMPL2_chloroplastic_like isoform X1
XP_016494387.1	1515.1	1661.43	1.09658	Up	0.0226154	0.133015	PREDICTED_vesicle_associated protein 4_1_like
XP_016512273.1	1168.43	1281.2	1.09651	Up	0.0452509	0.13292	PREDICTED_leucine_rich repeat extensin_like protein 2
XP_016438959.1	181.433	198.933	1.09645	Up	0.0269767	0.132845	PREDICTED_bet1_like protein At4g14600 isoform X1
XP_016443196.1	1387.83	1521.63	1.09641	Up	0.20857	0.132786	PREDICTED_low_temperature_induced cysteine proteinase_like
XP_016447901.1	461.333	505.8	1.09639	Up	0.0915862	0.132757	PREDICTED_G_type lectin S_receptor_like serine_threonine_protein kinase At2g19130
XP_016445804.1	958.667	1050.8	1.09611	Up	0.0310769	0.132387	PREDICTED_uncharacterized protein LOC107770993 isoform X1
XP_016508756.1	1095.1	1200.1	1.09588	Up	0.0699734	0.132092	PREDICTED_60S ribosomal protein L26_1_like
XP_016496552.1	731.8	801.833	1.0957	Up	0.0944027	0.131853	PREDICTED_probable beta_D_xylosidase 5
XP_016468952.1	84.3667	92.4333	1.09561	Up	0.0242566	0.13174	PREDICTED_polyrC_binding protein 2_like
XP_016506969.1	2075.23	2273.63	1.0956	Up	0.0293212	0.131726	PREDICTED_monothiol glutaredoxin_S17_like
XP_016448736.1	196.7	215.5	1.09558	Up	0.17134	0.131691	PREDICTED_putative late blight resistance protein homolog R1B_12_partial
XP_016515090.1	2757.93	3021.5	1.09557	Up	0.0823383	0.131677	PREDICTED_mitochondrial outer membrane protein porin 2_like
XP_016504786.1	194.733	213.333	1.09552	Up	0.302621	0.13161	PREDICTED_protein EXORDIUM_like
XP_016485873.1	651.9	713.967	1.09521	Up	0.266496	0.131206	PREDICTED_acyl carrier protein 1_chloroplastic_like
XP_016493020.1	136.6	149.6	1.09517	Up	0.259538	0.131153	PREDICTED_uncharacterized protein At5g01610_like
XP_016481870.1	407.467	446.233	1.09514	Up	0.260557	0.131116	PREDICTED_disease resistance protein RPP13_like
XP_016489845.1	185	202.6	1.09514	Up	0.0404842	0.131109	PREDICTED_uncharacterized protein LOC107809694
XP_016483786.1	577.233	632.067	1.09499	Up	0.152136	0.130922	PREDICTED_acylphosphatase_like isoform X1
XP_016506568.1	189.167	207.133	1.09498	Up	0.389567	0.130902	PREDICTED_protein TOPLESS_like
XP_016508752.1	239.667	262.4	1.09485	Up	0.0898603	0.130738	PREDICTED_LOW QUALITY PROTEIN_selenium_binding protein 1_like
XP_016506259.1	740	810.1	1.09473	Up	0.0260622	0.130575	PREDICTED_putative amidase C869_01
XP_016441290.1	2620.4	2868.2	1.09457	Up	0.0404493	0.130359	PREDICTED_4_hydroxy_tetrahydrodipicolinate reductase 1_chloroplastic_like
XP_016504101.1	2484.67	2719.57	1.09454	Up	0.0390842	0.130324	PREDICTED_uncharacterized protein LOC107822113
XP_016445581.1	130.167	142.467	1.09449	Up	0.31654	0.130264	PREDICTED_histone deacetylase 19_like
XP_016510935.1	193.133	211.367	1.09441	Up	0.0935068	0.130151	PREDICTED_25_3 kDa vesicle transport protein_like
XP_016515397.1	269.333	294.733	1.09431	Up	0.111418	0.130017	PREDICTED_purple acid phosphatase 8_like
XP_016452955.1	1208.47	1322.43	1.09431	Up	0.0488252	0.130017	PREDICTED_40S ribosomal protein S18
XP_016449107.1	87.3333	95.5667	1.09427	Up	0.481967	0.129975	PREDICTED_probable methyltransferase PMT15
XP_016448208.1	408.433	446.933	1.09426	Up	0.197422	0.129959	PREDICTED_endoplasmic reticulum metallopeptidase 1_like
XP_016508757.1	318.7	348.733	1.09424	Up	0.42613	0.129925	PREDICTED_mitochondrial outer membrane protein porin 2_like
XP_016476571.1	240.967	263.667	1.0942	Up	0.059067	0.129882	PREDICTED_uncharacterized protein LOC107798122
XP_016503835.1	792.267	866.9	1.0942	Up	0.300465	0.129879	PREDICTED_reticulon_like protein B4
XP_016463574.1	876.467	958.967	1.09413	Up	0.151614	0.129781	PREDICTED_uncharacterized protein At3g28850_like
XP_016503071.1	16328.8	17865.8	1.09412	Up	0.149246	0.129776	PREDICTED_heme_binding protein 2_like
XP_016473407.1	834.7	913.2	1.09405	Up	0.196262	0.129673	PREDICTED_hydroquinone glucosyltransferase_like
XP_016463955.1	231.633	253.4	1.09397	Up	0.413866	0.129574	PREDICTED_proteasome subunit alpha type_1_A_like
XP_016488377.1	590.633	646.133	1.09397	Up	0.0499903	0.129569	PREDICTED_ras_related protein RABH1b_like
XP_016444862.1	446.167	488.033	1.09384	Up	0.131738	0.129397	PREDICTED_peroxisomal fatty acid beta_oxidation multifunctional protein AIM1_like
XP_016463766.1	2600.77	2844.73	1.09381	Up	0.083182	0.129356	PREDICTED_psbP_like protein 1_chloroplastic
XP_016494698.1	416.433	455.433	1.09365	Up	0.173223	0.129154	PREDICTED_PLASMODESMATA CALLOSE_BINDING PROTEIN 3_like
XP_016439295.1	2864.77	3132.9	1.0936	Up	0.0548111	0.129081	PREDICTED_protein RETICULATA_RELATED 4_chloroplastic_like
XP_016487957.1	96.2	105.2	1.09356	Up	0.387271	0.129026	PREDICTED_monocopper oxidase_like protein SKU5
XP_016474087.1	172.1	188.2	1.09355	Up	0.189574	0.12902	PREDICTED_40S ribosomal protein S18_like
XP_016461414.1	188.567	206.2	1.09351	Up	0.164707	0.12897	PREDICTED_2_4_dichlorophenol 6_monooxygenase isoform X1
XP_016478617.1	357.533	390.967	1.09351	Up	0.339722	0.128968	PREDICTED_54S ribosomal protein L19_mitochondrial_like
XP_016469675.1	3873.03	4234.77	1.0934	Up	0.0351462	0.128819	PREDICTED_protein CURVATURE THYLAKOID 1D_chloroplastic_like
XP_016476922.1	539.767	590.133	1.09331	Up	0.0782019	0.128705	PREDICTED_probable serine_threonine_protein kinase At5g41260
XP_016457940.1	1483.67	1622.1	1.0933	Up	0.00344572	0.128696	PREDICTED_fructose_bisphosphate aldolase cytoplasmic isozyme_like
XP_016476478.1	353.2	386.1	1.09315	Up	0.309212	0.128489	PREDICTED_cytochrome c oxidase assembly protein COX11_mitochondrial isoform X1
XP_016513744.1	70.5333	77.1	1.0931	Up	0.248307	0.128426	PREDICTED_vacuolar protein sorting_associated protein 28 homolog 2 isoform X1
XP_016493230.1	250.7	274.033	1.09307	Up	0.239094	0.128389	PREDICTED_uncharacterized protein LOC107812594
XP_016459225.1	574.533	627.9	1.09289	Up	0.351374	0.128144	PREDICTED_phospholipid_diacylglycerol acyltransferase 1_like
XP_016507117.1	1317.73	1440.03	1.09281	Up	0.155707	0.128044	PREDICTED_uncharacterized N_acetyltransferase p20_like
XP_016450738.1	82.3667	90	1.09268	Up	0.00591357	0.127864	PREDICTED_U_box domain_containing protein 4_like
XP_016437378.1	1443.27	1576.97	1.09264	Up	0.151882	0.127814	PREDICTED_ras_related protein RABD2a
XP_016510954.1	1704.37	1862.07	1.09253	Up	0.0313551	0.127669	PREDICTED_lactoylglutathione lyase_like
YP_173366.1	1409.4	1539.7	1.09245	Up	0.188841	0.127568	apocytochrome b mitochondrion
XP_016476821.1	688.2	751.8	1.09241	Up	0.0866692	0.127521	PREDICTED_3_oxoacyl_acyl_carrier_protein synthase I_chloroplastic_like
XP_016503429.1	10437.9	11400.8	1.09225	Up	0.0929252	0.127308	PREDICTED_phosphatase IMPL1_chloroplastic_like
XP_016499359.1	213.2	232.867	1.09225	Up	0.521546	0.127297	PREDICTED_ATP synthase subunit delta_mitochondrial_like
XP_016516226.1	2460.53	2687.4	1.0922	Up	0.168273	0.12724	PREDICTED_uncharacterized protein LOC107832845
XP_016505346.1	749.467	818.567	1.0922	Up	0.0609773	0.127236	PREDICTED_membrane steroid_binding protein 2_like isoform X1
XP_016493255.1	1986.87	2169.83	1.09209	Up	0.0131045	0.127089	PREDICTED_probable glutathione peroxidase 5
XP_016515109.1	233.167	254.633	1.09207	Up	0.29758	0.12706	PREDICTED_peroxisomal S_2_hydroxy_acid oxidase_like
XP_016473272.1	3437.8	3754.23	1.09205	Up	0.420211	0.127033	PREDICTED_cytochrome c oxidase subunit 6b_1_like isoform X1
XP_016455690.1	2137	2333.63	1.09201	Up	0.160789	0.126991	PREDICTED_phospholipase D alpha 1
XP_016492645.1	669.267	730.833	1.09199	Up	0.145015	0.126961	PREDICTED_early nodulin_like protein 1
XP_016516153.1	892.033	973.967	1.09185	Up	0.221265	0.126775	PREDICTED_peptidyl_prolyl cis_trans isomerase FKBP62_like
XP_016460194.1	804.767	878.633	1.09179	Up	0.201921	0.126691	PREDICTED_uncharacterized protein LOC107783694
XP_016493440.1	586.567	640.333	1.09166	Up	0.13072	0.126528	PREDICTED_probable nucleoredoxin 2
XP_016451649.1	67.3	73.4667	1.09163	Up	0.213368	0.126483	PREDICTED_uncharacterized endoplasmic reticulum membrane protein C16E8_02_like
XP_016444704.1	178.667	195.033	1.0916	Up	0.00147816	0.12645	PREDICTED_WW domain_binding protein 2_like
XP_016483581.1	94.6333	103.3	1.09158	Up	0.196785	0.12642	PREDICTED_miraculin_like
XP_016472999.1	172.233	188	1.09154	Up	0.391443	0.126368	PREDICTED_metal_independent phosphoserine phosphatase_like
XP_016457749.1	2674.73	2919.47	1.0915	Up	0.00288131	0.12631	PREDICTED_uncharacterized protein LOC107781539
XP_016479275.1	88.2333	96.3	1.09142	Up	0.462231	0.126212	PREDICTED_bifunctional aspartate aminotransferase and glutamate_aspartate_prephenate aminotransferase
XP_016511713.1	148.2	161.733	1.09132	Up	0.0984074	0.126072	PREDICTED_protein VAC14 homolog isoform X1
XP_016491396.1	147.433	160.867	1.09111	Up	0.348042	0.125803	PREDICTED_ubiquitin carboxyl_terminal hydrolase 14_like isoform X1
XP_016435368.1	792.433	864.6	1.09107	Up	0.26106	0.125743	PREDICTED_GTP_binding protein SAR1A_like
XP_016514664.1	8439.23	9207.57	1.09104	Up	0.0392496	0.125708	PREDICTED_protein disulfide_isomerase_like_partial
XP_016507458.1	1487.33	1622.7	1.09101	Up	0.029876	0.125668	PREDICTED_S_adenosylmethionine carrier 1_chloroplastic_mitochondrial_like isoform X1
XP_016439750.1	1187.83	1295.93	1.09101	Up	0.0956117	0.125659	PREDICTED_acetyl_CoA acetyltransferase_cytosolic 1
XP_016486007.1	416.2	454.067	1.09098	Up	0.0213054	0.125627	PREDICTED_actin_like
XP_016462855.1	640.3	698.533	1.09095	Up	0.102243	0.125581	PREDICTED_glutelin type_B 2_like
XP_016448167.1	799.767	872.5	1.09094	Up	0.144121	0.125576	PREDICTED_50S ribosomal protein L7_L12_like
XP_016450595.1	333.6	363.933	1.09093	Up	0.0667832	0.125555	PREDICTED_uncharacterized protein LOC107775384
XP_016436377.1	4289.77	4679.63	1.09088	Up	0.0739378	0.125496	PREDICTED_phototropin_1_like
XP_016448497.1	15124.2	16497.3	1.09079	Up	0.0999904	0.125374	PREDICTED_glutathione S_transferase DHAR3_chloroplastic
XP_016434129.1	152.767	166.633	1.09077	Up	0.117157	0.125347	PREDICTED_thioredoxin Y1_chloroplastic_like
XP_016457874.1	1293.8	1411.1	1.09066	Up	0.146551	0.125206	PREDICTED_phosphoinositide phospholipase C 2_like
XP_016495557.1	75.0667	81.8667	1.09059	Up	0.222657	0.125104	PREDICTED_uncharacterized protein LOC107814626
XP_016511770.1	156.067	170.167	1.09035	Up	0.180368	0.124786	PREDICTED_PLASMODESMATA CALLOSE_BINDING PROTEIN 3_like
NP_054554.1	1541.53	1680.8	1.09034	Up	0.150178	0.124782	NADH dehydrogenase subunit 5 plastid
XP_016472740.1	898.233	979.267	1.09021	Up	0.0118672	0.124612	PREDICTED_chaperonin CPN60_2_mitochondrial_like
XP_016454589.1	2707.6	2951.8	1.09019	Up	0.00702037	0.12458	PREDICTED_adenylate kinase 5_chloroplastic_like
XP_016513000.1	54.3333	59.2333	1.09018	Up	0.227093	0.124572	PREDICTED_uncharacterized protein LOC107830033 isoform X1
XP_016437737.1	3646.73	3975.53	1.09016	Up	0.173351	0.124544	PREDICTED_calmodulin_like
XP_016451131.1	2103.13	2292.67	1.09012	Up	0.0578189	0.124486	PREDICTED_subtilisin_like protease SBT1_9
XP_016479541.1	168.733	183.933	1.09008	Up	0.17841	0.124438	PREDICTED_transmembrane protein 87B_like
XP_016492791.1	84.5	92.1	1.08994	Up	0.460379	0.12425	PREDICTED_uncharacterized protein LOC107812247
XP_016475291.1	243.333	265.2	1.08986	Up	0.287437	0.124147	PREDICTED_non_specific lipid_transfer protein 1_like
XP_016483013.1	463	504.6	1.08985	Up	0.200713	0.124128	PREDICTED_uncharacterized protein LOC107803759
XP_016450774.1	65.3	71.1667	1.08984	Up	0.513946	0.124119	PREDICTED_cell wall _ vacuolar inhibitor of fructosidase 1_like
XP_016440738.1	253.433	276.2	1.08983	Up	0.210327	0.124107	PREDICTED_translation initiation factor eIF_2B subunit delta_like isoform X1
XP_016514534.1	611.733	666.667	1.0898	Up	0.0973912	0.124063	PREDICTED_peptidyl_prolyl cis_trans isomerase FKBP12_like
XP_016475061.1	1800.13	1961.67	1.08973	Up	0.102355	0.123976	PREDICTED_GDSL esterase_lipase At3g26430_like
XP_016497906.1	84.3333	91.9	1.08972	Up	0.189178	0.123962	PREDICTED_GDSL esterase_lipase EXL3_like
XP_016510174.1	2728.93	2973.7	1.08969	Up	0.00077694	0.123922	PREDICTED_uncharacterized protein LOC107827535
XP_016453872.1	288.167	314	1.08965	Up	0.124769	0.123861	PREDICTED_uncharacterized protein LOC107778181
XP_016448893.1	242.433	264.167	1.08965	Up	0.240769	0.12386	PREDICTED_ubiquitin domain_containing protein 1_like isoform X1
XP_016452887.1	778.5	848.2	1.08953	Up	0.202416	0.123707	PREDICTED_chaperone protein ClpB3_chloroplastic_like
XP_016504885.1	808.8	881.2	1.08952	Up	0.36549	0.123686	PREDICTED_calcium permeable stress_gated cation channel 1_like
XP_016513674.1	6878.6	7494.27	1.0895	Up	0.105733	0.123672	PREDICTED_peroxiredoxin_2B_like
XP_016474945.1	380.7	414.7	1.08931	Up	0.0671266	0.123413	PREDICTED_uncharacterized protein LOC107796666
[truncated: 6,746 more rows]

## Sheet: Table S8
Table S8 List of DAPs between Mosaic_R and Mosaic_G regions.
[truncated: 859 more rows]

## Sheet: Table S9
Table S9 Differentially expressed proteins related to photosynthesis and carotenoid between Mosaic_G and Mosaic_R regions.
[truncated: 169 more rows]

[truncated: 2 more sheets: Table S10, Table S11]
